# Supplementary material for: Different responses to oxidized low-density lipoproteins in human polarized macrophages
Source: Lipids Health Dis. 2011 Jan 4;10:1. doi: 10.1186/1476-511X-10-1 (PMC3022593; doi:10.1186/1476-511X-10-1)
Supplement: Additional file 1 — All transcriptional profile. After eliminated controls and backgrounds from all the probe sets on "3D-Gene" human oligo chip 25 k, the remained 24267 probe sets are listed. The values denote fold changes (log2 ratio) of normalized intensities during oxLDL treatment. Pink and blue cells indicate the genes showing a change in expression of >2-fold during oxLDL treatment as significantly up- or downregulated (log2 ratios were greater than +1 or less than -1). Genes intensities of which were less than 2-4 are shown as blank cells. [file 1476-511X-10-1-S1.XLS]

## Sheet: Sheet1
Additional file 1 All transcriptional profile
#VALUE = fold change (log2 ratio) of normalized intensity during oxLDL treatment
Gene Symbol	RefSeq_ID	M0	M1	M2
NP_542387.1	NM_080656	-0.990077	0.818958	-0.0577723
TRIM65	NM_173547	-1.56285		-0.755954
Q96JT4_HUMAN	NM_032598	-0.458289
MTCH1	NM_014341	-0.379635	0.129485	-0.20571
RPL35	NM_007209	-0.459121	-0.216881	-0.229134
ARNTL	NM_001178	0.241047	1.14565	0.0362834
NP_112169.1	NM_030907	-0.280984
SOX15	NM_006942	-0.110719		-0.283446
HOXD1	NM_024501	-0.280013		-0.219289
C20orf86	NM_080674
CXorf39	XM_060020	0.134822	-0.155886	-0.282564
TECTB	NM_058222
ELL2	NM_012081	0.557076		1.48195
ENPP5	NM_021572
MRPL18	NM_014161	-0.0625199	0.0063665	0.0416861
NP_079202.1	NM_024926	-0.267309
ARRDC2	NM_015683	-0.537539	0.681455	0.049632
C18orf9	NM_024899	0.158762	1.09358	0.39563
NP_848586.1	NM_178491
C14orf166	NM_016039	0.0310133	-0.174933	-0.0890818
ZNF213	NM_004220	1.15086
NP_065095.2	NM_020362	0.339184	1.21588	0.520649
TNIP3	NM_024873
ACN9	NM_020186	-1.21195	-0.204935	-1.2421
NOXO1	NM_172167,NM_172168,NM_144603	0.564688
-	XM_059051	0.680022
OR51B2	NM_033180
NP_808217.1	NM_177549
-	-	-0.16447	1.54032	-0.67887
Q9H5L9_HUMAN	-	0.449555		0.941431
SPESP1	NM_145658	1.01803		0.336781
NME6	NM_005793	-0.315804	1.34534	-0.759802
K1576_HUMAN	NM_020927	-0.0813357	0.414451	-0.194447
ZBTB5	NM_014872	0.251093		0.0421255
ZNF297	NM_005453	-0.178686		-0.235255
NUD13_HUMAN	NM_015901	-0.436482		0.932714
NP_061181.1	NM_018711
TMEM34	NM_018241	-0.121961		-0.756199
NM_178833.3	NM_178833	1.25189
ZSWIM5	XM_046581
NP_612448.1	NM_138439	-0.547618	0.794046	-0.66204
SUSD3	NM_145006	-0.658317	-1.15693	-0.794042
NP_775956.1	NM_173685	0.0698444	-0.0722488	-0.454349
CCDC3	NM_031455
CNDP1	NM_032649
KIAA1949	-	0.134435	-0.030733	-0.0291858
Q9Y3A1_HUMAN	NM_015510	-0.616538		0.347752
TGFB1	NM_000660	-0.0849504	1.02455	-0.432549
DMPK	NM_004409	0.415762		0.51899
GTPBP5	NM_015666	-0.335687	0.814938	-0.00593804
HIF1A	NM_181054,NM_001530	-0.13814	0.0673707	-0.566344
NP_060703.2	NM_018233	0.0615408	1.41393	-0.438702
WDR47	NM_014969
OATL1	NM_002536,NM_001006113
ZNRD1	NM_014596,NM_170783	0.159816	0.713175	-0.604146
NP_066000.1	NM_020949
CND1_HUMAN	NM_014865	-0.796988		-0.260437
-	NM_001008234	-0.360584		0.113286
COL14A1	NM_021110	-0.69058		-0.835821
Q96PX9_HUMAN	-
C9orf72	NM_018325	0.225888	2.13854	0.43397
Q96PW6_HUMAN	-	-1.02822
ERCC6	NM_000124	1.75004		0.943309
PSTPIP2	NM_024430	1.39685	0.975638	0.479145
SRCRB4D	NM_080744	-0.403364		-0.0836368
DPH5_HUMAN	NM_015958	-0.586987	0.70699	-0.37976
Q9P001_HUMAN	NM_016492	-0.219112	0.220811	-0.280638
NP_996806.1	NM_206923	0.352888		0.460792
Q9BTR0_HUMAN	NM_024342	-0.372907		0.839411
NP_115720.1	NM_032344	-1.00635	0.248168	-0.737083
C20orf80	NM_004477,NM_207350	-0.625528	-0.303677	-0.620857
GBAS	NM_001483	-0.868955	-0.27054	-0.358315
XP_064190.2	XM_064190	-1.13725		0.229178
C1QL2	NM_182528	0.669385		0.371727
XP_065750.4	XM_065750	-0.454855	-0.168762	-0.679218
Q9P1D8_HUMAN	-	0.305328	0.888324	-0.391641
Q96J08_HUMAN	NM_173469	0.387394		0.160607
NP_060161.2	NM_017691
Q9NU63_HUMAN	XM_294093	0.331926		-0.0133081
PIWIL4	NM_152431	0.820195		0.885666
CFHL4	NM_006684	0.220884		0.790898
Q9H693_HUMAN	-	-0.196571		0.493603
UBE2M_HUMAN	XM_497504,NM_003969	-0.228344	0.487837	-0.373357
NP_115606.1	NM_032230	-0.879897	0.578497	-0.958168
NP_001010925.1	NM_001010925
ZNF137	NM_003438	0.173153
SPATS2	NM_023071	-0.288402	0.883088	-0.0608075
C14orf102	NM_017970,NM_199043	0.765747		-0.99168
PARP11	-	1.67543
COMD2_HUMAN	NM_016094	0.144311	0.490475	0.0647853
NP_079217.1	NM_024941	0.314724		0.744991
-	XM_061930	0.364607		0.563037
OR1N1	NM_012363
Q8WVU8_HUMAN	-	0.631883		1.39467
Q8WYR5_HUMAN	-	-0.474823	1.25672	-0.897527
Q86ST9_HUMAN	NM_173565	0.00960594		-0.817307
Q6ZQS7_HUMAN	XM_496129,XM_496136,XM_290670	-0.184419	0.18026	-1.60546
Q8TA88_HUMAN	NM_001012985	-0.489706	-0.642194	-0.614437
OR2B2	NM_033057
Q96F95_HUMAN	-	1.45179
-	XM_496063
TRUB1	NM_139169	-0.392423	0.350913	-0.772719
Q9BTK2_HUMAN	XM_499185	0.660717		0.00933554
NP_849149.2	NM_178827	-0.0358717
XP_374428.2	XM_295200,XM_374428
PDCL2	NM_152401
CRYGC	NM_020989
Q96S13_HUMAN	-
OR7G1	NM_001005192
ACTC_HUMAN	NM_005159	-0.438753		-0.219436
Q8NC93_HUMAN	-	-0.282095		0.27361
CYLC2	NM_001340
C21orf99	-	-0.512837		1.09477
C3orf6	NM_174908,NM_178335	0.158537	-0.131137	-0.0791233
NP_997195.1	NM_207312	0.0392298		0.382999
Q8N4V4_HUMAN	-
-	NM_006985	-0.157488		0.485255
NP_776185.1	NM_173824	-0.196467	0.745927	-0.210112
NP_940881.1	NM_198479	-0.21387
Q8NHB0_HUMAN	-	-0.151104		-1.26368
C9orf62	-
THAP5	NM_182529,XM_212061,XM_499392	1.59069		0.922041
-	-	0.0317723		-0.300289
Q86X12_HUMAN	-
-	-	-0.0039491	0.93636	-0.797576
NP_775749.1	NM_173478
OR5AN1	NM_001004729
ZDH21_HUMAN	NM_178566	0.225156	1.10292	0.0276441
DULLARD	NM_015343	-0.121383	-0.317781	-0.476269
OR5M3	NM_001004742	1.06763		1.08209
NP_808881.1	NM_177966	0.00302895	0.58343	-0.624067
-	XM_496214	-0.151599		0.569959
Q9NPD2_HUMAN	-
Q7M4Q5_HUMAN	-	0.533661
XP_087761.1	XM_087761	0.0103948		0.161339
KLHL6	NM_130446	0.107958	0.704621	-0.485711
OR9G4	NM_001005284	-0.381913		0.394895
-	-	0.171528		-0.518725
NRIP2	NM_031474	-0.614958		-0.895481
NP_777570.1	NM_174910	-0.518676		0.916226
-	-	-1.43047	-0.82212	-1.07803
EFNA5	NM_001962
Q8NGW2_HUMAN	-	-0.285234		-0.933988
Q5W0G5_HUMAN	-
-	-	0.157977	-0.371583	-0.602057
-	XM_497999
NP12_HUMAN	-	-0.0721833		-0.344683
XP_496502.1	-
Q96DP8_HUMAN	-	0.71405		0.274183
Q8N8G7_HUMAN	-	0.65252		1.16889
-	-
DEFQ1	-
NP_857597.1	NM_181646	0.165448		0.440493
NP_777566.1	NM_174906	0.0271381		-0.0624363
-	-	-0.216089	-0.223715	-0.897046
Q7Z7L3_HUMAN	NM_153233	0.168542
NP_671727.1	NM_147194	-0.13817		1.1773
BHLHB5	NM_152414
-	-	-0.188866		0.0921925
HMG17L1	-	-0.489905	0.253422	-0.245108
-	-	-0.23613
NP_954871.1	NM_199262	-0.228517
-	-	0.0253471		0.136248
ARK74_HUMAN	NM_201252	-0.296901	1.15796	0.0855181
XP_370722.2	XM_370722	-0.449473		-0.296895
XP_372337.2	XM_372337
Q13381_HUMAN	-	1.37246
TAS2R45	NM_176886
ASH2L	NM_004674	-0.635649	-0.266565	-0.708461
-	-	-0.316799		0.104195
NP_847884.1	NM_178314	0.576893	0.0510491	-0.0585573
-	NM_021121,XM_374526,NM_001959	-0.289421	-0.39213	-0.282743
-	-	-0.00931086		-0.432134
NP_001005356.1	NM_001005356,NM_001004053,NM_001005357,NM_207513
Q7Z2R7_HUMAN	-
NP_853643.1	NM_181612	-0.245325		-0.175766
Q9H8Q7_HUMAN	NM_014940	0.234404	2.71219	-0.753618
-	-	1.86586		0.710322
OR10X1	NM_001004477	0.366135		-0.0432001
NP_057017.1	NM_015933	-0.486799	-0.397554	-0.768983
XP_499349.1	NM_001004323,XM_499349
PSMD13	NM_002817,NM_175932	-0.214589	0.248247	-0.427452
Q9NSH7_HUMAN	-	0.471635
IFITM2	NM_006435	0.323607	-0.194521	0.124325
-	-	-0.754281		-0.786057
-	-	-0.814337	1.33847	-0.733894
-	-	-0.560239		-0.823792
ZNF585B	NM_152279	1.94997
XP_372916.2	XM_372916	-0.0254492	1.08227	-0.459502
-	-	0.0271381
GPX1	XM_497092,NM_000581,NM_201397	-0.619296	-1.07527	-0.745968
-	-
-	XM_498308	-0.151757	-0.381699	-0.402536
-	-	1.45598		0.27079
-	-	-0.374821	-0.428874	-0.910739
-	-	0.100886		0.0695163
NP_976051.1	-	-0.524295		-0.189682
-	-	0.319551		-0.306841
-	-	-0.259999	1.09373	-0.8358
NP_997322.1	NM_207439	0.525632		0.722759
-	-	-0.445285	-0.441069	-1.12839
NP_001004309.1	NM_001004309	0.493949		0.921743
LAF4	-
-	-	0.740711
NP_056247.1	NM_015432	-0.41458	1.05259	-0.706013
NP_001009613.1	NM_001009613
-	-
DCOHM_HUMAN	NM_032151	-0.823831	-0.508992	-0.639923
EMR3	NM_152939,NM_032571	0.150355		1.34228
HIST1H2AD	NM_003530,NM_021065	-0.3997	-0.486403	-0.229765
MXD4	NM_006454	-0.935915	-1.56187	-1.35145
GLS	NM_014905	0.101152	0.479223	-0.240765
PLCL3	NM_014996	-0.961104
DPH2L1	NM_080822,NM_001383	-0.343711	-0.785315	-0.875048
CCDC6	NM_005436	-0.61554		-0.190535
Q9H5U9_HUMAN	NM_022840	0.142449		0.643208
CT022_HUMAN	NM_015600	-0.0902718	-0.374533	-0.590616
NP_060349.1	NM_017879	0.0278539		1.24682
PKP1	NM_001005337,NM_000299	0.134053
ASPM	NM_018136	0.740469		0.949721
TNK2	NM_005781	0.0813842		-0.221468
SCMH1	NM_012236	-0.298954	-0.128101	-0.738221
ADAM22	NM_021723,NM_021721,NM_016351,NM_004194,NM_021722	-0.38052
NP_005508.1	NM_005517	-0.553021	-0.626423	-0.757382
NP_066988.1	NM_021165
XP_498443.1	XM_499573,XM_498443	-0.454105		-0.788104
C1orf36	NM_183059	-0.0766722		-0.146945
XP_495888.1	XM_495888	0.545249
-	-	-0.534096	-0.483332	-0.855513
XP_376403.1	-	-0.201592	-0.113367	-0.277398
PQLC2	NM_017765	-0.18405	0.157432	-0.157066
COL13A1	NM_080802,NM_080808,NM_080810,NM_080809,NM_080813,NM_080801,NM_080806,NM_080812,NM_080815,NM_005203,	-0.343924		-0.465835
KRTHA5	NM_002280	1.00442
XM_496351.1	XM_496351	0.603893		1.17372
Q86W74_HUMAN	NM_198401	0.197806		1.1427
UPP1	NM_003364,NM_181597	0.97228	0.291933	-0.874683
-	-	-0.565317	-0.110158	-0.899963
PARD6G	NM_032510	-0.0189911		-0.152082
KCNA2	NM_004974	0.559235		-1.08535
SPATA5L1	NM_024063	1.22568		1.99411
GAA	NM_000152	-0.450659	-0.41332	-0.769737
Q7Z6H6_HUMAN	NM_173544	-0.110208	1.32156	-0.841954
LOXHD1	NM_144612	-0.332412		-0.633633
PDZK6	NM_015693
CRELD1	NM_015513	-0.0496942	0.333531	-0.413698
EPB49	NM_001978	-0.131165	0.452367	-0.808011
RAB28	NM_004249	-0.602508		-0.0559517
C14orf133	NM_022067	-0.2942		0.119223
KLRF1	NM_016523
SRP9	NM_003133	-0.141793	-0.186344	-0.359364
POU2F1	NM_002697	0.322655	1.68354	0.308023
NP_057480.1	-	-0.217673	0.877852	-0.370598
TRIM31	NM_007028,NM_052816	-0.411596		1.4049
Q9HAL7_HUMAN	NM_018393	-0.402845	0.809419	-0.212983
-	NM_032451
PCDH7	NM_032456,NM_002589,NM_032457
PMCHL2	NM_153381	-0.382522
NP_872302.1	-
C9orf84	-
TTC4	-	-0.26047		-0.486453
-	-
FBXL18	-	-0.523872		-0.402347
GAL3ST2	NM_080741	-0.139548	-0.592985	-1.0042
ECE2	NM_014693,NM_032331	-0.498633	0.747438	-0.501871
Q6ZMW3_HUMAN	XM_376056
TRIM10	NM_006778	-0.262063	0.50478	-0.354437
GRHPR	-	1.18652
IGHG3	-	-0.0844452		0.405596
SNURF	NM_022808,NM_003097,NM_005678,NM_022805,NM_022806,NM_022807,NM_022804	-0.373111	-0.493198	-0.559792
KIAA1217	XM_495798,NM_019590
KIAA1622	NM_020958
CDH23	-	0.178735	1.98343	-0.516585
SUSD1	NM_022486	0.191874	0.533142	-0.345623
WAC	NM_016628,NM_100264,NM_100486	0.607985
CHRD	NM_177978,NM_003741,NM_177979	-0.104849		0.664225
MRPL43	NM_176792	0.607123		0.406168
CUTL1	NM_001913,NM_181500	-0.236206	1.14712	-0.551592
-	NM_207577
-	NM_207434	-0.514847	-0.235689	-1.29056
-	NM_175885	-1.15813
-	NM_173571	-0.997191
-	NM_033059	0.772955
-	NM_032089,NM_018921
-	NM_017487,NM_017484,NM_017482
RAPSN	NM_005055	0.888941		0.141661
-	NM_005275	-0.221788	1.6492	-0.547181
-	NM_004588	-0.462591
-	NM_001009554
-	NM_001008535
-	NM_001004321,XM_379247,XM_373704,XM_375549	-0.05898	-0.0670067	-0.769694
-	NM_001003936
Q96HP9_HUMAN	NM_024938,NM_014801	0.137729		1.08799
PDC
FAM53B	NM_014661
Q6PD72_HUMAN	-	-0.139408	0.152246	-0.576881
HYAL3	NM_003549	-0.298449	0.599065	-0.729687
-	XM_209076
TNRC18	-
Q9P162_HUMAN	-
SLC22A11	NM_018484	0.530571
IL17RB	NM_172234,NM_018725	0.640304		0.661586
CHSS2_HUMAN	NM_024536	-0.356709	0.659825	-1.04106
KRT6B	NM_005555
NSG2_HUMAN	NM_015980	0.384597
RRAGD	NM_021244	-0.32824	-0.585611	-0.807051
KLK12	NM_019598,NM_145895,NM_145894	-0.0257271		0.0195647
IL1F9	NM_019618
CDC14B	NM_003671,NM_033331
KLF11_HUMAN	NM_003597	-0.462996	0.00338264	-0.628226
PPIF	NM_005729	0.394653	0.510524	0.569823
IFI44	NM_006417	1.73453	-0.393978	2.4006
CSPG2	NM_004385	-0.0261039		0.692728
HLA-DQA2	NM_020056	-0.635736	-0.114963	-0.531223
NP_919258.1	NM_194282	0.390152		0.00102027
CXCL3	NM_002090	1.39769	1.81332	1.83311
CD2AP	NM_012120	-0.484714	-0.441981	-0.798297
DNAJB9	NM_012328	0.587043	0.465011	-0.21379
KIAA1596	-
JPH2	NM_175913
-	-
XP_170754.4	XM_170754
DLX1	NM_178120
ALAD	NM_001003945,NM_000031	-0.596036	0.110476	-1.09108
EHBP1	NM_015252	-0.637128		1.1784
-		-0.275742	-0.664912	-0.778826
PFKP	NM_002627	-0.374974	-0.665783	-0.728096
ZA20D2	NM_006007	-0.112886	-0.430349	-0.428043
-		-0.416713	-0.458671	-0.808221
PTPN6	NM_002831,NM_080549,NM_080548	0.0513134	-0.262415	-0.510605
DHRS4	NM_021004	-0.450494	-0.166337	-0.558252
LAG3	NM_002286	0.729432		0.932714
GAL	NM_015973	0.282348	-0.741564	-0.550929
ARPC2	NM_152862,NM_005731	-0.344862	-0.822768	-0.544542
RWDD1	NM_015952	-0.358086	-0.194227	-0.680756
NCALD_HUMAN	NM_032041
ENST00000271699		-0.317464	-0.480528	-0.478151
MUF1_HUMAN	NM_006369	-0.128981		1.52639
SNCA	NM_000345,NM_007308	-0.395824	0.694834	-0.951494
ATP2B2	NM_001001331,NM_001683	0.0849535	1.68957	-0.394052
NP_002213.1	NM_002222	0.226884	1.79021	0.225481
-		-0.994186	-0.993792	-1.19497
CD3E	NM_000733
DDEF2	NM_003887	0.524513	1.73346	-0.459752
RAB17	NM_022449	0.307701
MLYCD	NM_012213	-0.627382	0.33786	-0.832803
CNNM3	NM_017623,NM_199078	0.298173		-0.0112197
RHOT2	NM_138769	-0.2259	-0.514311	-0.554501
HK1	-	0.211745		0.200378
PML	NM_033244,NM_033250,NM_033246,NM_033247,NM_033249,NM_033245,NM_033242,NM_033239,NM_033240,NM_033238,	0.399787		2.41814
C20orf35	NM_018478	-1.1071	-0.310433	-0.573923
BTF3	NM_001207	-0.254304	-0.502279	-0.535822
PURA	NM_005859	-0.566694	-0.21901	-0.86631
MFHAS1	NM_004225	-0.183137	-0.174955	-0.296336
TM4SF1	NM_014220	4.83577		1.2381
ADK	NM_006721,NM_001123	-0.360116	-0.613769	-0.770106
COX4I1	NM_001861	-0.305739	-0.968985	-0.60754
ABCC4	NM_005845	0.588366		0.817237
CBS	NM_000071	-0.963463		-0.0471079
TOR1B	NM_014506	-0.0636162	0.0393022	-0.0417078
TENC1	NM_198316,NM_015319,NM_170754	-0.458474	-0.731216	0.318308
DECR2	NM_020664	-0.266777	0.4297	-0.423688
-		1.05462		1.46264
ATP5L	NM_006476	-0.391038	-0.467397	-0.599264
C18orf8	NM_013326	0.359983	0.00453357	-0.302392
SLC35C2	NM_015945,NM_173179,NM_173073	-0.0203415	1.20916	-0.163546
Q8N5U5_HUMAN	NM_018149	-0.392408	-0.212369	-0.892226
LMO2	NM_005574	-2.11406	-2.34182	-1.80755
NP_060388.1	NM_017918	-0.445078	0.771075	-0.0609873
ACVRL1	NM_000020	0.144623		0.656883
GPR124	NM_032777	0.550791		0.447657
GPR73	NM_138964
HCRTR1	NM_001525	-0.897412	-0.830566	-1.15025
GPR37	NM_005302
ADORA3	NM_000677	-1.55107		-2.0663
-	NM_002639	0.689869
SPHK1	NM_182965,NM_021972	-0.13452	0.0069522	-0.543014
XP_370713.1	XM_370713	-0.43503	-0.63704	-0.674086
BAP28_HUMAN	XM_375853	-0.373611		-0.595641
CSTB	NM_000100	-0.723438	-0.892539	-1.05443
VISL1_HUMAN	NM_003385	1.12063		-0.905229
ERBB2IP	NM_018695,NM_001006600	-0.264369	-0.631298	-1.06886
GALC	NM_000153	-0.700989	0.0335973	-1.02315
-		-0.252488	-0.47683	-0.790909
CCNE1	NM_057182,NM_001238	-0.264576	1.17875	-0.122941
POR	NM_000941	0.420125	0.819612	-0.175961
PPP1R14D	NM_017726
CLDN15	NM_014343	0.151347		-0.426689
-		-1.3686		0.0556292
SEPT7_HUMAN	NM_001788	-0.380869	-0.554025	-0.741941
USP9X	NM_021906,NM_004652	-0.445052	-0.484977	-0.792702
UVRAG	NM_003369	-0.204831	0.503456	-0.601384
PCMT1	NM_005389	-0.163899	-0.600753	-0.655836
RERE	NM_012102	0.326231		-0.300209
GYS1	NM_002103	-0.699205	1.68599	-0.629003
SMAD1	NM_005900,NM_001003688	-0.815475	-0.181535	-0.602893
NP_060272.2	NM_017802	-0.81579		-0.748338
-	XM_166203	-0.473629
HNRPA2B1	NM_031243,NM_002137	-0.500483	-0.785901	-0.562581
Q5T6D9_HUMAN	-	-0.254337	-0.682364	-0.214328
Q8TD08_HUMAN	NM_139021	-0.392219		-0.126315
NRK	NM_198465
PIK3R4	NM_014602	-0.188899	2.32531	-0.729078
MAP3K10	NM_002446	0.182262		0.314585
NP_006525.2	NM_006534,NM_181659	0.64676		0.146472
PSCA	NM_005672
DPP8	NM_130434,NM_197960,NM_197961,NM_017743	-0.235291	0.0051431	-0.852398
NDUFS4	NM_002495	-0.10767	-0.409064	-0.479839
Q9Y2R0_HUMAN	-	-0.332189	-0.693035	-0.432303
PDE9A	NM_001001583,NM_001001585,NM_001001575,NM_001001579,NM_001001576,NM_001001572,NM_001001580,NM_001001	-0.443256
TTK	-	-0.853755
MAP2K3	NM_145110,NM_002756,NM_145109	0.786753	1.30855	0.281716
PAP1_HUMAN	NM_002580,NM_138938,NM_138937
NP_079439.2	NM_025163	0.323531
PTK6	NM_005975	0.549958		0.0390728
GHSR	NM_198407
ALDRL6	NM_017584	0.221516		-0.304325
CGN	-
GGA3	NM_138619,NM_014001	-0.536693	0.0347468	-0.870672
APBA1	NM_001163	0.53795		1.4032
CYP3A43	-	-0.381522	-0.225559	-0.922723
UGT2B7	NM_001074
SNAPAP	NM_012437	-0.300876	-0.674185	-0.70993
HTR3C	NM_130770	-0.435551	0.932993	-0.244682
Q6ZT43_HUMAN	NM_017751,NM_017951	-0.250583	0.60666	-0.394314
XP_372227.1	XM_372227	-0.710407	-0.601393	-1.09656
IF4E3_HUMAN	NM_004846	0.0303516	-0.319964	-0.387174
LRRC20	NM_018205,NM_207119
NP_620831.1	NM_018253,NM_139119,NM_139120,NM_139118,NM_139121	0.0491644		0.159023
TNKS2	NM_025235	-0.359918	-0.269971	-0.683846
HSPA4	NM_002154,NM_198431	-0.238036	0.48143	-0.547553
TNF	NM_000594
GZMH	NM_033423	-0.0330567		0.572168
-		0.43773		1.67492
RAB3A	NM_002866	0.385015		0.216877
DIRAS1	NM_145173	-0.63355	0.215927	-0.653934
FOXO3A	NM_201559,NM_001455	0.423461	1.25492	-0.0888232
RPL37	NM_000997	-0.237239	-0.517973	-0.282616
HEXB	NM_000521	0.0656103	-0.789697	-0.483238
CTSE	NM_148964,NM_001910	-0.528589		0.0711842
TMOD4	NM_013353	-0.222827		-0.175934
CFL1	NM_005507	-0.547819	-1.18016	-0.605803
Q96LM8_HUMAN	NM_138458	-1.31324	-0.713774	-0.776393
KCNQ5	NM_019842
RSF1_HUMAN	NM_170713,NM_170717,NM_170716,NM_007182,NM_170715,NM_170714,NM_170712	-0.897265	0.666658	-0.777708
KIF1A	NM_004321	-0.362399	1.33353	-0.928733
RIN1	NM_004292	-0.566838	0.429227	-0.708627
TSC2	NM_000548,NM_021056,NM_021055	0.00350333		0.126117
ADCY4	NM_139247	-0.501374
COH1	NM_017890,NM_152564,NM_015243,NM_184042,NM_181661	-0.0366459		1.09517
TMEM7	NM_031440	1.78941
UPK3B	NM_182684,NM_182683,NM_030570	-0.0965596		-0.0197574
MPRG_HUMAN	NM_017705	-0.397891		0.399282
STX18	NM_016930	0.0562722	0.869799	0.0431382
PLA2R1	-	0.649753
CD160	NM_007053
NDST3	NM_004784
PKD2L1	NM_016112	0.167581	0.00672996	-0.300451
SLC6A6	NM_003043	0.158063	1.65267	0.232679
SIA4A_HUMAN	NM_003033,NM_173344	0.936752		1.13516
GRID2	NM_001510	0.316981		0.773678
ANXA5	NM_001154	0.0878172	-0.896633	-0.289769
TEBP_HUMAN	NM_006601	0.156378	0.00779861	-0.303922
HIST3H2BB	-
TSHB	NM_000549
RLN2	NM_134441,NM_005059
HAPLN3	NM_178232	-0.470487	-0.0708719	-0.701215
MMP26	NM_021801	-0.411915		0.392664
IGFBP1	NM_000596
CHI3L2	NM_004000	1.17071	0.00811279	-0.453072
PRDM10	NM_199437,NM_199438,NM_020228,NM_199439	0.0174084		-0.29065
RBM28_HUMAN	NM_018077	-0.313307	0.577737	-0.500031
PPIE	NM_203456,NM_203457,NM_006112	-0.13652	0.879808	-0.258062
PARP2	NM_005484	-0.598951	0.464133	-0.866269
SFRS5	NM_006925	0.161954	-0.165945	-0.631677
RBMS2	NM_002898	-0.191822		-0.261256
FOXE3	NM_012186
EBF	NM_024007
GNAZ	NM_002073	-0.174807	-0.534212	-0.623847
WDHD1	NM_007086,NM_001008396	1.32783		1.12017
CIDEC	NM_022094	-0.459954		0.138098
MIG6_HUMAN	NM_018948
ADH1B	NM_000668	0.444841
NLN	NM_020726	0.0719534	0.306999	0.195888
-	NM_001005214	0.390393		-0.0823532
NP_997235.1	NM_207352	-0.762151		0.0661073
NP_775885.1	NM_014287,NM_173614,NM_001004067,NM_001004060	0.740549		0.392452
NP_861448.1	NM_181783			0.762789
IGSF11	NM_152538
WFIKKN2	NM_175575	0.0726528		0.680878
NM_152312.2	NM_152312
MAP1LC3A	NM_032514,NM_181509	0.716902	1.00734	-0.286644
NP_115632.1	NM_032256	-0.0726548	-0.26151	-0.283843
TNRC6C	NM_018996	-0.195699		0.164445
Q96C97_HUMAN	-	-0.0554245		0.697913
PPIL3	NM_131916,NM_032472,NM_130906	-0.760843	-0.767564	-1.08904
DUSP24	NM_016086	0.275126	-0.0292791	-0.345779
FBXO22	NM_012170,NM_147188	-0.203452	1.30937	-0.481216
ANKRD17	NM_198889,NM_032217	-0.537852		-0.582331
PAIP1_HUMAN	NM_006451,NM_183323,NM_182789	-0.224483	0.915576	-0.702271
ABCA7	NM_033308,NM_019112	-0.510315	0.723007	-0.290404
TNR	NM_003285	0.352694		-0.28689
TAL1	NM_003189	-0.113225	-0.248184	-0.633777
NBL1	NM_005380,NM_182744	-0.236324	0.482799	0.386179
MAGEB4	NM_002363,NM_177404,NM_177415	0.759544		0.456539
NP_004325.1	NM_004334	-0.176137		0.351292
SUMF1	NM_182760	0.535416	0.00305494	-0.432332
ARRDC4	NM_183376	1.59581	2.49859	0.543279
NP_919262.2	NM_194286
RSAD1	NM_018346	-0.251002	2.26046	-0.748811
NUDT15	NM_018283	-0.010031	0.764228	-0.887974
ZNF265	NM_203350,NM_005455	0.0430724	0.992683	-1.06588
ACTR10	NM_018477	0.296636	0.0921751	-0.41188
NP_075564.2	NM_023076	1.94871		1.52471
TIMM8A	NM_004085	-0.541324		0.680441
Q96D96_HUMAN	NM_032369	-0.767531	-0.711943	-1.43877
-	NM_001007238
NP_067002.1	NM_021179
BCAS2	NM_005872	-0.135642	0.394236	-0.522271
Q9P068_HUMAN	NM_198262,NM_198261,NM_023012	0.289787	0.056982	0.363136
NP_060017.1	NM_017547	-0.0958043	0.23898	0.415797
O00110_HUMAN	XM_375603	0.0543528		0.509416
L10K_HUMAN	NM_014047	-0.0703551	-0.259799	-0.292366
C14orf105	NM_018168
CABP7_HUMAN	NM_182527
C1orf41	NM_016126	-0.224467	-0.533919	-0.555616
KIAA1543	XM_048362	0.607985		0.971534
Q9H6G0_HUMAN	-	0.353366		0.284754
KLF16	NM_031918	0.507512		1.50723
XP_375848.2	XM_375848	0.00462851	2.02444	0.139262
NP_945185.1	NM_198947
Q96NE0_HUMAN	-	0.0263956		0.137603
ABAT	NM_000663,NM_020686	0.514657		0.461601
Q9H3H7_HUMAN	-
Q9P0D4_HUMAN	-
CA5A	NM_001739	0.92413		0.747645
NP_694572.1	NM_153027
SHCBP1	NM_024745	-0.652308
NP_619644.1	NM_138699	-0.849122		-0.482323
NP_597707.1	NM_133450	0.531389
NP_660317.1	NM_145274	-0.390527	1.4972	-0.676125
ZMYND19	NM_138462	-0.243665	1.35131	-0.517691
C14orf171	NM_020431
SLC4A1AP	NM_018158	0.0685297	-0.217693	-0.283998
NP_653319.1	NM_144718
ZNF382	NM_032825	0.00280878		0.382408
NP_631911.1	NM_139172
FAM11A	NM_032508	-0.0125716	0.649984	-0.125152
C10orf65	NM_138413
NP_079087.2	NM_024811	0.929601	2.08609	1.04068
NP_659418.1	NM_144981	0.259642	0.754884	-0.427379
NICN1	NM_032316	0.00875703	0.431656	0.0337065
BMPR1A	NM_004329
SLC39A14	NM_015359
NP_060633.1	NM_018163	0.172153	1.4827	-0.492934
HMG2L1	NM_005487,NM_001003681,NM_014250	-0.157022	0.115409	-0.394588
ADRBK2	NM_005160	0.159715	2.18957	0.285262
BZW1	XM_045290	0.314174	0.270684	0.0740933
RABL2B	NM_007082,NM_013412,NM_007081,NM_001003789	-0.0470122		1.28773
PKN2	NM_006256	0.970555
ATP11B	XM_087254
RNZ2_HUMAN	NM_018127	-0.468275	0.544214	0.151934
NP_835223.1	NM_178122	1.7875
Q9BSP3_HUMAN	-	0.911035		1.09387
KIAA1618	-	0.565709		1.62406
Q9C0I4_HUMAN	-
NP_078841.2	-	-0.349548		0.342699
SCRIB	NM_182706,NM_015356	-0.364671	0.464133	-0.858604
IQCB1	NM_014642	-0.0279252	1.6779	-0.0897178
TARSL1	NM_025150	-0.419839	0.572404	-0.343536
PLCZ1	NM_033123
Q96D43_HUMAN	NM_018035	-0.209264	0.193661	-0.468587
C6orf25	NM_138276,NM_138275,NM_138273,NM_138272,NM_138277,NM_025260,NM_138274	0.598457		0.480072
SUHW2	NM_080764
Q96N05_HUMAN	-
Q7Z4E7_HUMAN	NM_033547	0.144249	0.270646	-0.634232
XP_208072.3	XM_208072	-0.219822	-0.31081	-0.343544
KAAG1	NM_181337	0.927124		0.657201
TNFAIP8	NM_014350	-0.15348	0.281131	-0.766438
XP_371313.2	XM_371313
MGST3	NM_004528	-0.246809	-0.396151	-0.408517
Q8TBB7_HUMAN	-
-	XM_370982,NM_031157,XM_495955,NM_002136,XM_208200	-0.493909	-0.202143	0.0102724
NOV	NM_002514	-0.186206		1.20263
Q9P135_HUMAN	-
ELP3	NM_018091	-0.0962345	0.609748	-0.140249
Q06976_HUMAN	XR_000184,XR_000294	-0.5275	1.41658	-0.289048
STK33	NM_030906
MOSPD2	NM_152581	-0.581978	0.563759	-0.431392
Q5SWJ0_HUMAN	-
C20orf187	-
OR2S2	NM_019897
PQLC1	NM_025078	-0.0740549	1.21805	-0.431437
XP_371829.2	XM_371829
MUC5B	XM_039877	0.0594403		-0.375146
NNT	NM_012343,NM_182977	-0.461979	-0.134797	-0.576111
OR5U1	NM_030946
NP_660344.1	NM_145301	0.980757		-0.0153777
ZNF440	NM_021915	0.0937855	-0.704812	-0.39398
-	-	0.645344		0.265625
XP_496078.1	NM_017828,XM_496078	-0.343106	-0.0112485	-0.391262
NP_653276.1	NM_144675
Q6P168_HUMAN	XM_375275,NM_203426,NM_025084	0.069923		0.227671
Q96RY9_HUMAN	-
OR8J3	NM_001004064
Q96HF5_HUMAN	XM_378178	-0.0243123	1.8913	-0.299868
Q8N605_HUMAN	NM_022918	0.707918		1.40526
KBTB6_HUMAN	NM_152903
-	-
C6orf195	-	0.00477029		0.0520666
C5orf12	NM_178276	0.838925		0.986906
SMARCAD1	NM_020159	-0.547694		0.0736752
NP_872432.1	NM_182626	0.391064
NP_689825.2	NM_152612	2.17358
-	XM_374202,XM_374713,XM_496847,XM_499253	1.17845
DNAH3	NM_017539
Q8NBW8_HUMAN	NM_173584	-0.201962	0.640535	-0.119119
Q8N200_HUMAN	XM_113947,NM_182568
XP_059384.5	XM_059384
-	XM_292260	-0.964725		0.705943
SALL3	NM_171999
NP_859073.2	NM_181722	0.549091		0.458783
NP_958861.1	NM_201453,NM_172003,NM_018491	-0.226818	-0.215988	-0.313157
H1FOO	NM_153833	0.237934	-0.141007	-0.297471
NP_997382.1	NM_207499	0.00955477		0.0731955
-	-	1.23274		0.320358
Q8N1B8_HUMAN	-
-	-	-0.374536		-0.496605
NP_775887.1	NM_173616
LY6H	NM_002347	0.0157904		0.117139
NP_963922.1	-	-0.441449		1.54494
HSD11B2	NM_000196
Q8NCA1_HUMAN	-	-0.760202	0.184346	-0.336433
XP_171094.1	XM_171094	0.512565		0.317828
-	XM_371476
C10orf13	NM_152429	-0.514474
Q8NFF4_HUMAN	NM_153208
NP_689811.1	NM_152598	0.144178		0.276744
-	-	1.1488		0.781405
-	-
NP_997259.1	NM_207376	0.0910833	-0.0334541	2.11927
PDZK2	NM_024791
C20orf133	NM_080676
OR1L6	NM_001004453
-	-	0.560318
Y0478_HUMAN	NM_014870	0.331993
-	-	1.5964
HIST2H2AB	NM_175065	1.22482		-0.0381394
-	-
XP_497042.1	XM_497042	0.100501		0.95133
NP_001004318.1	NM_001004318
TFDP3	NM_016521	1.75698		0.334576
-	-	-0.468737	-0.380168	-0.668719
-	-	-0.336479		-0.0336773
-	XM_290780,XM_496194
-	XM_371677	0.93356		0.0850121
NDN	NM_002487	-0.169667	1.4577	-0.61732
NP_075568.1	NM_023080	-0.399553	0.949191	-0.504787
Q9H5F7_HUMAN	-	0.162622
NP_689622.2	NM_152409	-0.127187	1.70622	-0.0294595
-	-	-0.269832	-0.377691	-0.749726
NP_997288.1	NM_207405	0.885867		0.834739
NP_776192.1	NM_173831	0.502921		0.38186
MAB21L1	NM_005584
Q8N8C9_HUMAN	-	0.834493
C10orf89	NM_153336	-0.245412		0.27591
ZNF154	NM_003444
ZNF567	NM_152603	-0.215693		0.756217
-	XM_377957,XM_380021	-0.188787	-0.331204	-0.300527
-	XM_372576
XP_371388.2	-	-0.351374	0.448215	0.182719
-	-	0.0812659		0.104049
-	-	-0.427491		-0.26525
Q71RB1_HUMAN	-	0.0295727		-0.510907
MPDU1	NM_004870	-0.127997	-0.36573	-0.190869
-	-
-	-	-0.508061	1.26075	-0.0563236
NP_001004317.1	NM_001004317
NM_207335.1	NM_207335
NP_945351.1	NM_199000	0.10925		0.52773
Q86YR2_HUMAN	-
NP_848125.1	NM_178348	-0.755683	-0.704437	-0.880133
BRPF3	NM_015695	-0.160319	0.85314	0.206263
-	-
NP_690004.3	NM_152791	0.0338892		-0.430793
NP_803186.1	NM_177437
XP_375357.2	XM_375357
-	XM_372682	0.131631	0.575406	-0.191257
XP_370776.1	XM_370776
NP_872368.1	NM_182562
-	-	0.411717		-0.383523
-	-	-0.831181
ZN121_HUMAN	NM_001008727	0.827076		0.643208
-	-	-0.294612	-0.606963	-0.962433
-	-	0.217921	0.247253	-0.786918
REC15_HUMAN	-			0.089954
-	-	0.0869319	0.71084	0.0502744
NP_689624.1	NM_152411	0.128647	1.70848	0.285607
-	NM_004607	-0.407911	-0.38949	-0.586782
SULT1A1	NM_001055	-0.042385	0.675088	-0.472048
Q6MZN8_HUMAN	XM_374898
-	-	-0.332032	1.54429	-0.74911
-	-
NP_997366.1	NM_207483
Q96PM7_HUMAN	NM_001012707	0.271557
Q5TYM4_HUMAN	-	0.205438		1.10442
NACA	-	0.0759504		-0.880354
NP_054874.2	NM_014155	0.308551		0.366367
XP_498432.1	-	-0.091822	-0.39967	-0.727751
-	-	0.565103	0.233502	0.473283
XP_371132.1	XM_371132	-0.251237		-0.153908
-	XM_377529	-1.35483		-0.216377
LLGL1	NM_004140	0.828427		1.49882
TULP4	NM_001007466,NM_020245
FOXJ1	NM_001454	-0.10621
AKR1D1	NM_005989
ADRA1A	NM_033302,NM_033303,NM_000680
BRIX_HUMAN	NM_018321	-0.796087	-0.392993	-1.1039
PARC_HUMAN	NM_015089
ECM2	NM_001393
CHN2	NM_004067	-0.449342		-0.956661
L3MBTL2	NM_001003689,NM_031488	-0.795125		-0.823435
MKNK2	NM_017572,NM_199054	-0.448317		-0.0165954
FKBP7	NM_181342,NM_016105	-0.748907		1.03337
UBP33_HUMAN	NM_015017,NM_201624,NM_201626	-0.331426		-0.396207
ATP9A	XM_030577
SLC4A8	NM_004858	0.869379		0.299951
LIG3	NM_013975,NM_002311	-0.300702	1.39356	-0.179584
OR10R2	NM_001004472
NP_997348.1	NM_207465	0.0608869		0.372354
Q96L81_HUMAN	-	-0.274798	-0.509785	-0.517031
NM_006969.2	NM_006969	0.134053
-	XM_498109
-	-	-0.763179	-0.95717	-1.04512
HLA-DRA	NM_019111	-0.776188	-0.0585221	-0.275705
-	-	-0.0809596	-0.443716	-0.669293
HFE	NM_139005,NM_000410,NM_139004,NM_139002,NM_139003,NM_139006,NM_139009	1.18381		1.27375
HLA-DQB2	NM_182549	-0.496104	0.256149	-0.724586
KIAA0408	NM_014702
ZNFN1A1	NM_006060	-1.38678
-	-	-0.458468	-0.503463	-0.772754
CAMK1D	NM_153498,NM_020397	-0.267309		1.29431
PLCB1	NM_182734,NM_015192
Q7Z617_HUMAN	NM_178547	0.177066		1.09687
UCP3	NM_003356	1.18468		0.126249
PLA2G1B	NM_000928
VGLL2	NM_153453,NM_182645	-0.327323		0.218026
PLEKHA7	NM_175058
ATP9B	NM_198531	0.760685		1.27375
ATP1A1	NM_000701,NM_001001586	-0.306113	-0.133376	-0.324903
Q96AL7_HUMAN	NM_152490	-0.0895299
SDFR1	NM_017455,NM_012428	-0.182625	-0.0354366	-0.243471
MMP16	NM_022564,NM_005941
LIN7C	NM_018362	-0.279268	0.822932	-0.593393
GPR107	NM_020960	1.00055		0.883567
NO55_HUMAN	NM_006455
ZNF434	NM_017810	0.290922		0.39528
SLC2A8	NM_014580	0.152779	1.20022	-0.13615
TRA2B_HUMAN	NM_004593	-0.0636359	0.35838	-0.182141
DPP3	NM_005700	0.166968	0.859631	-0.223845
HKR3	-	1.43445
NP_775909.1	-	-0.453752	-0.450533	-0.299409
Q8WTY2_HUMAN	NM_145262	0.0379815		-0.184401
Q9P1F5_HUMAN	XM_291253	-0.287314		-0.568601
GRIK2	-	-0.0872661	0.434432	-0.779888
GPSM1	NM_015597	0.188501
DFFA	NM_213566	-0.292398	1.10856	0.284546
SCOC	-	-0.179626	0.355739	-0.200975
RABGAP1L	-
Q8N9T6_HUMAN	XM_057107
Q8NCR1_HUMAN	-	0.183684		1.46506
NHSL1	-
ERCC5	-	0.175081		1.62709
Q96A48_HUMAN	NM_015488,NM_022572	-0.271854	-0.274865	-0.2951
Q8N5X0_HUMAN	-	-0.435959	-0.673576	0.394749
C6orf103	XM_371850	-0.273398	0.540856	0.0169043
Q9HCG6_HUMAN	XM_497714	-0.357127	1.95758	-0.0709335
IL4I1	NM_172374,NM_152899	-0.408343	-0.148455	0.0769061
Q13174_HUMAN	NM_018052	0.114212	0.434139	-0.249388
PXN	NM_002859	0.353118		1.07179
Q7Z4Y3_HUMAN	NM_182800,NM_015908	-1.15016		0.522913
DEPDC1	NM_017779	-0.624766
TRIM9	NM_015163	0.542138		0.273827
-	NM_205852	0.61948
-	NM_199341	-0.270974		-0.772719
-	NM_153379	-0.376141		0.558005
-	NM_152692
-	NM_030967
-	NM_024683	2.2781
-	NM_014917
KIAA0963	NM_014963	-0.29454	1.27198	-0.630553
-	NM_003708
-	NM_002959	-0.478495	0.223862	-0.658722
-	NM_001007267
-	NM_001006633	-0.13935		0.751584
-	NM_001002255	-1.6185	-0.172617	-1.02566
-	NM_001001707	-0.181634	1.23471	-0.385362
-	-	-0.19675	0.398046	-0.0396896
RTKN		-0.350897	-0.0316014	-0.587714
ZNF563	NM_145276	-0.46573	0.250794	-1.04636
Q8N255_HUMAN	-
LRCH3	NM_032773	-0.0529096		-0.171237
GNB1L	NM_053004	0.233589		0.361637
DIO1	NM_213593,NM_000792
LYNX1	NM_177458,NM_023946	0.276072		0.368946
-	NM_005461	-1.59331	-1.09865	-0.387555
PVALB	NM_002854	-0.340966		-0.024217
PPARBP	NM_004774
STS	NM_000351	-0.0984698		0.249387
XP_087353.5	XM_087353	-0.0474562	0.802546	-0.260606
HRASLS3	NM_007069
DLX5	NM_005221
INSM1	NM_002196	-0.310613	0.561483	-0.302278
ETS2	NM_005239	2.29785		2.11269
MTUS1	NM_001001924,NM_001001925,NM_001001931,NM_001001927,NM_020749	-0.000756102	-0.0401975	-0.68409
DES	NM_001927,NM_017569	-0.687175	1.907	-0.276858
ACAA1	NM_001607	-0.484613	-0.751231	-0.676743
-		-0.394249	0.527385	-0.362949
PLEKHE1	NM_194449	-1.36269	-0.608185	-0.964192
BCAT1	NM_005504	-0.0517675	0.328672	-0.197612
EFEMP2	NM_016938	0.681541		1.20799
RPL13A	NM_012423	-0.572961	-0.36939	0.0216329
ADNP	NM_015339,NM_181442	-0.393823	0.750617	-0.371358
ARFRP1	NM_003224	-0.211223	-0.327813	-0.405636
SNTB2	NM_130845,NM_006750	-0.882664	1.28718	-0.248416
-	XM_371423
NP_848632.2	NM_178537	0.129648	0.688509	0.444045
C20orf6	NM_016649	-0.697709	-0.155698	-1.05635
PSAP	NM_002778	-0.168531	-0.227286	-0.365096
ID1	NM_181353,NM_002165	-1.309		0.100371
ACTN4	NM_004924	-0.0922895	1.66578	-0.538262
TBC13_HUMAN	NM_018201	-0.0563498		-0.117108
RENBP	NM_002910	-0.403657	1.95758	-0.580833
WDR50_HUMAN	NM_016001	-0.23407	-0.484213	-0.735076
Q9UFM0_HUMAN	NM_015470	-0.41331	0.605904	-0.504037
EPAS1	NM_001430	0.0600527		-0.239979
NP_060918.2	NM_018448	-0.467146	0.0772071	-0.721399
FUBP2_HUMAN	NM_003685	-0.525883	-0.67184	-0.777521
GSTT1	NM_000853
POLR2C	NM_002694,NM_032940	-0.316347	-0.0585451	-0.434231
RPL4	NM_000968	-0.473208	-0.472626	-0.468724
SLC25A1	NM_005984	-0.298207	-0.377552	-0.32061
AHNAK	NM_001620	-0.35646	-0.593183	-0.757728
ENO1	NM_001428	-0.126167	-0.509618	-0.421278
ECHDC2	NM_018281	-0.179711	0.209131	-0.334072
CPE	NM_001873	-0.0793654	-0.305277	-0.62235
FGFR3	NM_022965,NM_000142	0.723265		0.877673
CFDP1	NM_006324	0.148938	0.241498	0.111013
CHSY1	NM_014918	0.036527	0.666492	-0.499887
ATP6V1A	NM_001690	0.190146	0.305581	0.0319968
IER5	NM_016545	-0.0613241	0.00253074	-0.177185
ATP2B1	NM_001682,NM_001001323	-0.371182	1.53588	-0.824423
UBE2B_HUMAN	NM_003337	0.146284	1.43143	-0.295974
BRF2	NM_018310	0.0643757	0.588942	-0.344752
SEC23IP	NM_007190	-0.258621	-0.178725	-0.716086
SNAP23	NM_003825,NM_130798	-0.6346	-0.728375	-0.849405
TPST1	NM_003596	-0.049126	1.27533	-0.00631574
PDXK	NM_003681	0.0305632	-0.10894	-0.324572
ALG3	NM_001006942,NM_001006941,NM_001006940,NM_005787	-0.29081	0.0612636	-0.481095
LY6G6E	NM_024123	0.0853176		-0.321248
DNAJC12	NM_021800,NM_201262	-0.691917		1.82898
NR1D2	NM_005126	0.0332903		0.264696
NP_078795.2	NM_024519	-0.538965	-0.0318649	-0.436132
PAPPA	NM_002581	0.69501		1.312
RYBP	-	0.199092	0.814157	-0.234282
BT2A1_HUMAN	NM_007049,NM_078476	1.69647
MRP63	NM_024026	-0.144302	-0.166651	-0.389229
-	NM_014016	-0.239291	2.0981	-0.0706039
Q8N910_HUMAN	-
FBXO34	NM_017943	-0.341652	-0.0420533	-0.581381
NP_775925.1	NM_173654	0.38121	-0.313252	-0.204917
XP_498438.1	XM_498438,XM_499568
TMEM14A	NM_014051	-0.546758	-0.21901	-0.329093
ARL4A	NM_005738,NM_212460	-0.709497	-0.215619	-0.474956
LGR8	NM_130806
GPR58_HUMAN	NM_014626	0.16877	1.69587	-0.439255
GPR68	NM_003485	0.692613		0.0626302
GPR19	NM_006143
GPR3	NM_005281
SIDT2	NM_015996	-0.782994	1.21395	-0.797776
KAL1	NM_000216	-0.532748		-1.55914
GALE	NM_001008216,NM_000403	-0.071255	0.881483	-0.380927
GNA11	NM_002067	-0.0389843	0.317185	-0.425113
BOP1	NM_015201	-0.0288587		0.330073
HSF1	NM_005526	-0.248294	-0.300498	-0.292859
NPM1	NM_199185,NM_002520	-0.289505	-0.547918	-0.153761
PP	NM_021129	-0.263751	-0.429088	-0.43074
EGLN3	NM_022073
NP_060401.1	NM_017931	-0.300916		-0.540978
EDN3	NM_207034,NM_000114,NM_207033,NM_207032
-	NM_015444	1.26445		1.39385
UBAP2	NM_148171,NM_020867,NM_018449			1.17372
NP_078878.2	NM_024602	-0.179988	0.120775	-0.285239
C1QR1	NM_012072	0.175873
RAB7L1	NM_003929	-1.07289	-0.335419	-0.549229
-	NM_001585
RABGAP1L	-	0.0792139	2.30223	0.443359
NP_077016.1	NM_024111	0.248453	1.83789	-0.0439784
SLC25A12	NM_003705	-0.614408		-0.29377
FGF2	NM_002006
PGF	NM_002632	-0.513275
EPHA7	NM_004440
NT5E	NM_002526	3.40571
-
GSG2	NM_031965
SRMS	NM_080823	-0.416144
PTK7	NM_152880,NM_152881,NM_002821,NM_152883,NM_152882	0.414161		-1.0329
MAPKAPK2	NM_032960,NM_004759	1.70311		1.77627
INSRR	NM_014215
40243	NM_005885	0.0312049	0.164422	-0.19793
NUDT9	NM_024047,NM_198038,NM_198039	0.120578	-0.195306	-0.255192
SCYE1	NM_004757	0.103441	0.221524	-0.223054
CTSG	NM_001911	0.0806141
GCHFR	NM_005258	-0.199688	-0.581163	-0.47192
PTGIS	NM_000961	0.941408
CDC2	NM_033379,NM_001786	-0.379758	2.0868
F2RL1	NM_005242	1.85026
CHCHD3	NM_017812	-0.655425	-0.121908	-0.175833
NP_056145.1	NM_015330	-0.992807	0.231419	-0.236092
MRGX1_HUMAN	NM_147199
DCT	NM_001922	1.37868		-0.0387793
ATP6V1F	NM_004231	0.286559	0.0271647	-0.0508038
U2AF1	NM_006758	-0.19554	0.0721376	-0.356956
AP2A1	NM_130787,NM_014203	0.0399311		0.803928
UPK2	NM_006760
CYP2A13	NM_000766	-0.446408		0.825268
DNAI1	NM_012144	-0.310428		-0.227157
GABRG3	NM_033223
CHRNB4	NM_000750
TCP1	NM_030752,NM_001008897	0.200527	-0.0699321	-0.309121
C13orf24	NM_006346	0.0166074		0.113107
TBC1D19	NM_018317	0.578838		0.326441
BARD1	NM_000465	-0.853151	-0.482044	0.683206
NP_003202.3	NM_003211,NM_001008411	-0.00938391	0.0978473	-0.460561
GSTZ1	NM_145870,NM_001513,NM_145871	-0.208436	-0.398969	-0.364401
LDHA	NM_005566	-0.322431	-0.570583	-0.4106
RCE1	NM_005133
PPP2R5D	NM_006245,NM_180976,NM_180977	-0.195848	-0.799559	-0.388624
RHPN2	NM_033103
Q8N866_HUMAN	NM_017733	-0.273405		0.42689
RDH11	NM_016026	-1.50014	-0.187455	-0.130862
TGM5	NM_004245,NM_201631			1.5943
IL27RA	NM_004843	-1.02432	-0.676593	-0.304065
PEX13	NM_002618	0.137507	1.52739	-0.274508
SCFD1	NM_182835,NM_016106	-0.185145	-0.438585	-0.500821
TEKT2	NM_014466
ATP1B1	NM_001677	0.0298278	0.00918567	-0.350039
KCNQ4	NM_004700,NM_172163	1.05605		-0.105874
KCNE1	NM_000219	2.91303		1.79331
NP_777601.2	NM_174941	-1.08628		0.131774
B3GALT6	NM_080605	-0.173443	0.634149	-0.447252
PDE3A	NM_000921
EPB42	NM_000119
NRG4_HUMAN	NM_138573	2.23042		1.40194
SGPP2	NM_152386	3.22904		3.62593
ATP8B4	NM_024837	0.333528	0.221119	0.0200704
MOSPD3	NM_023948	0.0834272		1.25089
GP6	NM_016363
DRD1IP	NM_015722	0.163278	-0.203903	-0.318712
LMAN2	NM_006816	0.114559	-0.0763864	-0.259042
TNFSF13B	NM_006573	-0.181753	-0.646678	1.29779
SIGLEC5	NM_003830	-0.673108	-0.148962	-0.26674
ABCB11	NM_003742	-0.618019		-1.08092
ROM1	NM_000327	-0.991478	1.70848	0.124588
PLXNB3	NM_005393	-1.66092		0.736317
EXTL2	NM_001439	-1.69988	-0.290711	-1.17687
Q6XM87_HUMAN	NM_020892	0.735437	0.256664	-0.00393264
BMP8A	NM_181809	0.56781		1.58876
APOA5_HUMAN	NM_052968
PMCH	NM_002674
ITIH4	NM_002218
WNT3	NM_030753	0.0093195	1.5606	-0.801987
DSPG3	NM_004950	0.719016		1.33342
IPMK	NM_152230	0.0751596
GSC_HUMAN	NM_173849	1.45008
CRNKL1	NM_016652
RNC_HUMAN	NM_013235	-0.19356	-0.37486	-0.447747
SLC9A3R2	NM_004785
BARX2	NM_003658	1.04479
POU5F1	NM_203289,NM_002701,XR_000175	1.56032
PHF1	NM_024165,NM_002636	0.993749		0.690983
CRX	NM_000554	0.183029	0.090037	-0.390535
PRDM1	NM_001198,NM_182907	0.422572		1.3643
TP53BP1	NM_005657	-0.797822	1.24989	-0.460222
POLR2D	-	-0.296738	1.21113	-0.0595914
PARK7	NM_007262	-0.5933	-0.354034	-0.130473
APBB3	NM_006051,NM_133172,NM_133176,NM_133174,NM_133173	-0.351374		0.39082
TXNRD2	NM_006440,NM_145747,NM_145748	-0.53639	-0.370935	-0.244117
NDUFS5	NM_004552	-0.316144	-0.321221	0.172146
NP_001001557.1	NM_001001557
NP_995324.1	NM_205852
GCET2	NM_152785,NM_001008756	0.200143
ANGPTL5	NM_178127	0.18247		0.91989
RGMC_HUMAN	NM_202004,NM_213652,NM_213653,NM_145277
NP_699178.1	NM_153347	-0.404961	2.02804	-0.269429
RBP7	NM_052960	-0.123657		0.0251368
BTBD9	NM_152733
CD99L2	NM_134446,NM_031462,NM_134445
LRRC3	NM_030891
AGTRAP	NM_020350	-0.118025	-0.173789	-0.208829
GKN1	NM_019617
SNX9	NM_016224	-0.14728	0.745286	0.185919
CPA4	NM_016352	-0.812998		0.076909
FTSJ1	NM_012280,NM_177434,NM_177439	-0.790985	0.218091	-0.450513
CCNDBP1	NM_037370,NM_012142	-0.307805	0.027626	0.0312416
CRYZL1	NM_145858,NM_005111	-0.639591	0.997482	-0.17025
GTPBP1	NM_004286	-0.758102	-0.381053	0.311075
SFTA1_HUMAN	NM_005411
RBM3	NM_006743	-0.37572	-0.356711	0.0413479
-	NM_007333
HMBS	NM_000190	-0.781638	-0.391325	-0.624015
NHLC1_HUMAN	NM_198586	0.77891		1.00039
LYPLAL1	NM_138794	0.529287	-0.112185	-0.520903
NP_710152.1	NM_153685
BMP2K_HUMAN	NM_017593,NM_198892	-0.223351	0.925614	-0.438613
XP_046531.5	XM_046531
C6orf117	NM_138409
Q86WF0_HUMAN	XM_050564	0.556286	2.16286	0.248898
Q9H7D6_HUMAN	NM_024927	2.37917		0.622146
AMOT	NM_133265	-0.280984
PAX1	NM_006192
Q9P0M8_HUMAN	NM_016505	0.291595	0.0705865	-0.282184
PAPD5	NM_022447	0.485924	0.388092	0.167629
PLEKHA3	NM_019091	0.155389	0.402693	-0.375162
LOXL3	NM_032603	0.323771	0.0243958	0.154941
WFS1	NM_006005			1.02787
SALF_HUMAN	NM_006872,NM_172196
NP_057094.1	NM_016010	0.355334	-0.0914964	-0.157302
NUBP1	NM_002484	0.523356	-0.0760981	0.100104
NP_443112.2	NM_052880	-0.646531	-1.22878	-0.759433
FOXQ1	NM_033260
Q9P225_HUMAN	NM_020877
CECR5	NM_017829,NM_033070	-0.422966	-0.595745	-0.523313
RWDD2	NM_033411	0.298589	1.21571	1.35709
PCDHB10	NM_018930
NANOS1	NM_199461,NM_001009553	0.636045	-0.157945	-0.580985
DOC2B	NM_003585
FIGN	NM_018086
PLAG1	NM_002655			-0.148206
ZCCHC3	NM_033089
NP_001002836.1	NM_001002836	1.70694		0.886222
C17orf27	NM_020914	1.15596	-0.014489	0.911129
PPP1R3B	NM_024607	-0.196824	1.57333	-0.495541
NP_689899.1	NM_152686	-0.072876		0.330448
Q9NTH0_HUMAN	-
ZN444_HUMAN	NM_018337	0.19688	0.803498	0.0513588
GPX4	NM_002085	0.114385	0.214403	0.260794
CXorf43	NM_144657	1.74455
CENTB2	NM_012287	0.453684	0.143265	-0.226133
XP_057296.3	XM_057296	1.47574		-0.15085
NP_115952.1	NM_032563
NP_872379.1	NM_182573
NP_115767.1	NM_032391
C6orf113	NM_145062	0.230458	1.32314	0.364725
NP_653275.1	NM_144674
XPMC2H	NM_020385	-0.121925	-0.0115334	0.288189
PSME1	NM_176783,NM_006263	0.383402	-0.0624311	0.254539
CALM_HUMAN	NM_001743	-0.2379	-0.99096	-1.1581
-	XM_208373,XM_379885	-0.283851	-0.0783849	-0.231067
SLC7A5	NM_003486,NM_031211,NM_199182	0.552684	1.80484	0.164313
SLC25A15	NM_014252			-0.297899
XP_086725.2	XM_086725	0.358285	0.847661	0.155822
NP_060812.2	NM_018342	0.194061		0.322503
GTF3C1	NM_001520	-0.286164		0.625286
DLG1	NM_004087	0.482293	-0.234117	-0.21489
Q9P278_HUMAN	-	1.48877	1.22679	0.552354
CTPS2	NM_019857,NM_175859	-0.257615	0.762374	-0.826611
-	NM_152461	0.0350869	0.762374	0.652606
-	NM_032086,NM_018919
C20orf139	NM_080725	2.38663	1.87805	1.21571
C19orf28	NM_174983	0.143886	0.213539	-0.436976
C19orf12	NM_031448	0.162622	0.634689	0.0211982
RGSL2	NM_032267
KCTD6	NM_153331	-0.353134	0.758553	-0.961034
Q9P2A8_HUMAN	XM_291222,XM_379767	-0.218024	1.04346	0.362959
GLS2	NM_013267,NM_138566
PEMT	NM_007169,NM_148172,NM_148173	-0.0339993	-0.170487	-0.210229
MCOLN3	NM_018298	0.0776224	0.542352	1.0356
C21orf99	NM_153773	0.095655	-0.216902	-0.150083
Q9H6Z8_HUMAN	-
Q9UHV1_HUMAN	-
C10orf47	NM_153256	0.719016		0.415797
Q8NH08_HUMAN	-	0.707093
SPATA5	NM_145207
LPP	NM_005578	0.521235	2.16757	1.18804
RS8_HUMAN	NM_001012	0.314505	-0.452909	0.11366
XP_380008.2	XM_377943,XM_499303,XM_380008	0.162003	0.768815	0.03924
SYCP3	NM_153694
Q9BYB1_HUMAN	-
Q9BVU5_HUMAN	NM_016632	0.860372	2.19242	0.860734
-	XM_375041,XM_496576
KIAA0774	XM_166270
Q96S03_HUMAN	-	-0.95341		0.263829
SEC14L1	NM_003003	-0.47264	-0.752809	-0.00531635
NP_115684.1	NM_032308	-0.493352	-0.438658	0.604754
NP_542173.1	NM_080606	0.675763
CPNE5	NM_020939
PLG	XM_376111,NM_002665,NM_000301
FABP3	NM_004102	-0.039256	-0.21986	0.170832
IPO13	NM_014652	0.86093	-0.0782925	0.149652
Q96QE0_HUMAN	-	0.493134
C6orf69	NM_173562	0.141946	0.816037	-0.00489445
COX6A1	NM_004373	-0.00308907	-0.180265	-0.181948
C9orf68	NM_017985
NP_065895.1	NM_020844
XP_371783.2	-
NP_659471.1	NM_145034	0.729212		1.27102
ZNF509	NM_145291	0.6554	1.31802	0.171456
TSPY1	NM_022573,NM_003308,XM_373395
ATCAY_HUMAN	NM_033064	0.31145		0.32128
RPL13	XM_371023,NM_033251,NM_000977	0.0671208	-0.0410574	-0.0676367
CRABP1	NM_004378	1.15914		-0.148206
NP_631909.2	NM_139170	0.719016		0.443738
PIGO	NM_152850,NM_032634	0.134053	2.57454	-0.00449061
SAMD6	-
NP_612373.2	NM_138364	0.810758	0.881392	1.61944
XP_496892.1	XM_496912,XM_499354,XM_499356,XM_374460,XM_499333,XM_371943,XM_379858,XM_499314	0.116351
Q8WWV6_HUMAN	NM_032029	1.98491
-	-	-0.313618	-0.674291	-0.168491
-	XM_209941
Q8IW37_HUMAN	-
C9orf43	NM_152786	-0.274985	1.02046	1.61464
TMED6	NM_144676
CABYR	NM_012189,NM_153769,NM_153770,NM_138644,NM_138643,NM_153768
NP_940893.1	NM_198491	-0.421444	0.911051	-0.36607
XP_370567.3	XM_370567	0.971178	2.79141	2.31841
NP_115512.2	NM_032136
TMEM29	NM_014138	0.911327	1.16565	0.443839
NP_694970.1	NM_153238
-	-	-0.552241	-0.587428	-0.840593
-	-	-0.0403296	-0.328581	0.0841238
C9orf94	NM_152702	0.551211		0.82378
Q9Y4N5_HUMAN	XM_212241,XM_212238
PLAC2	NM_153375
Q8NA74_HUMAN	-
C19orf30	NM_174947			-0.0302915
Q8N1N1_HUMAN	-	1.08713		0.204855
Q8N6N7_HUMAN	-
OR4D11	NM_001004706
XP_499257.1	XM_496849,XM_499257	-0.220321		0.59922
XP_375931.2	XM_375931
NP_689692.2	NM_152479	0.0842221	0.770498	1.17372
Q8N979_HUMAN	NM_001003795,NM_173537,NR_002164	-0.61689	0.483347	-0.31948
-	-	0.219221		-0.204789
-	-	-0.532511	0.0780167	-0.344179
LYCAT	NM_182551,NM_001002257
OVOL1	NM_004561	0.585602	1.47006	0.958351
OR1A2	NM_012352
-	-
-	-	1.10694	1.22751	0.578636
NP_848631.1	NM_178536
-	-
XM_372331.2	XM_372331
-	-
-	-	-0.158041	-0.680934	-0.456119
NP_874364.1	NM_182705	0.0475443	0.136321	-0.573731
Q8NEE2_HUMAN	-
C10orf107	NM_173554
XP_211305.4	XM_211305	-0.599524	-0.535105	-0.622646
NP_787070.1	NM_175874	0.635358		0.481646
EWSR1	NM_013986,NM_005243	0.306788	0.116593	0.375332
C21orf89	-	0.351012	-0.871086	-0.0902774
XP_496612.1	XM_496612	-0.521149	-0.578707	-0.445797
LDOC1	NM_012317
-	-	-0.614408	0.424505	-0.399298
OR8H2	NM_001005200
Q96PS2_HUMAN	-
NP_848621.1	XM_209204
OR52N1	NM_001001913	0.0554435
Q8NBH1_HUMAN	-
GAS1	NM_002048
-	-
Q8N896_HUMAN	-	-0.423428
XP_291770.4	XM_291770
XP_352464.2	XM_352463
-	-	-0.708184	-0.652855	-0.95007
-	-
-	-	-0.340856	1.0705	-0.130022
XP_376725.1	XM_379975,XM_376725
-	-	-0.584556	-1.05234	-1.2056
XP_376267.2	XM_376267
-	XM_371254
O51I2_HUMAN	NM_001004754
NP_919299.2	NM_194318	-0.368063	-0.0656957	-0.970267
NP_997250.1	NM_207367	0.432577	-0.803972	0.824755
NP_848515.1	NM_178428	-0.402386	-0.354987	-0.574939
NP_976054.1	NM_203309
OR10H1	NM_013940
MAGEE2	NM_138703
-	-	-0.176197	1.49371	-0.0294489
Q9UI20_HUMAN	-
LV0A_HUMAN	-
XP_208185.1	XM_208185	-0.48745	-0.617111	-0.438315
-	-
XP_209668.2	XM_209668
-	XM_496502	-0.25416	-0.0527928	0.515511
NP_997290.1	NM_207407
XP_496800.1	XM_496800
-	-
ZNF595	NM_182524	0.0625001		-0.652248
Q7Z6F3_HUMAN	NM_145254	1.52011	1.76371	0.606961
Q8NA34_HUMAN	-
-	-	0.664568
-	-	0.48496	0.668964	0.502684
-	-	0.0165805	-0.698769	-0.451166
-	-
-	-	0.253509	-0.281551	-0.3183
-	-	0.112371	0.00795096	-0.781707
ANKRD23	NM_144994
-	-	-0.227875	-0.519057	-0.646376
-	-
NP_803880.1	NM_177530,NM_177536,NM_177529,NM_001055,NM_177534	-0.447592	-0.829339	-0.70979
MS4A4E	-	0.448927		0.912394
XP_371736.1	-	0.154003	1.18036	0.337819
-	-	0.115394	0.310458	-0.443101
-	XM_208319	-0.538888	0.997027	-0.41124
MYO1G	NM_033054	-0.0604593	-0.436763	0.287906
Q7Z3M5_HUMAN	-	1.00852	2.63213	1.93427
ZNF600	NM_198457	0.204152	-0.409765	-0.0963425
TNFSF5IP1	NM_020232	0.182446	-0.440184	-0.524357
TNFAIP9	NM_024636
BCL11A	NM_018014,NM_138553,NM_022893	0.118112
O75684_HUMAN	NM_080425,NM_080426,NM_016592,NM_000516	-0.324672	-0.372594	-0.575273
MCM3	NM_002388	-0.369115		-0.605789
FGFR1OP2	NM_015633	0.579739	0.905089	0.0743135
CD33	NM_001772	-0.490349	-0.503264	-0.907201
CD37	-	0.135687	-0.164885	-0.320306
GPATC2	NM_018040	0.235414		-0.0506892
ZNF10	NM_015394	1.24186
Q8NAV5_HUMAN	NM_018125	-0.00529627	0.999794	-0.31906
-	-	0.157743	0.677154	0.0862595
Q8N803_HUMAN	NM_015202	0.316356	0.385253	0.873728
TRIO	NM_007118
XP_371304.1	NM_178230	-0.00595707	0.0150017	-0.224542
XP_496549.1	XM_496549
OR10R3P	-
Q9P143_HUMAN	-
-	-	-0.0904232	-0.30624	-0.585028
ALS2CL	NM_182774,NM_147129	-0.197101	0.416076	0.138479
-	-
Q86U47_HUMAN	-	1.57766
XP_371761.2	XM_371761
C6orf89	-	0.66206	1.51796	-0.243716
ZDHHC9	NM_016032,NM_001008222	0.711636		0.425873
Q8TE88_HUMAN	NM_015542,NM_080599	-0.100683	1.75896	1.16953
Q14884_HUMAN	NM_002457	0.564982		0.112693
CLCNKB	NM_000085	-0.277924		0.188777
KIAA1822	NM_032425	1.1579
EHMT1	NM_024757
ADCY6	NM_015270,NM_020983	0.956707		0.425977
GPR113	NM_153835
SIN3A	NM_015477
I11RA_HUMAN	NM_004512,NM_147162
VDAC2	XM_496551,NM_003375	-0.00917353	-0.441427	-0.404858
AQP3	NM_004925	2.44893	2.26844	1.43328
THEA	NM_015547,NM_147161
GRIN2C	NM_000835	0.627093	0.885327	0.380173
CA10	NM_020178
ROBO4	NM_019055
CH002_HUMAN	NM_007175,NM_001003790,NM_001003791	0.083834	0.218054	1.09572
RGSL2	NM_181572
NP_001011713.1	XM_058661	-0.012916	0.652004	0.201677
NP_115676.1	NM_032300	-0.606859	0.104049	-0.445363
SEMA4F	NM_004263	1.23715
Q8NI84_HUMAN	NM_024537	-0.0810201	0.240616	0.0612856
-	XM_293090	0.897014
DSCR1L1	NM_005822	0.162435		-0.249328
ATP5H	NM_006356	-0.318599	-0.374379	-0.595454
Q86VX6_HUMAN	NM_174920
SMS2_HUMAN	NM_152621
Q8IYQ1_HUMAN	-
Q69YJ1_HUMAN	-	0.941408
CPA5	NM_080385
CTAGE5	NM_203355,NM_005930,NM_203357	1.56469		0.795211
-	-	-0.362315	0.936508	-0.246202
BRUNOL6	-	1.10491
ESR2	XM_495993	0.0465905
NOTCH2	XM_373827	-0.512576	-0.669576	-0.918404
PTPRA	NM_080414,NM_002836,NM_022575,NM_080413	0.371054	-0.0950476	-0.353411
Q8TE05_HUMAN	NM_018116	0.553279	1.03475	0.18795
UB2V1_HUMAN	NM_022442,XM_496988,NM_003349,NM_199144,NM_021988,NM_199203	0.0298106	-0.329763	-0.424196
FOXP1	NM_032682	-0.572215		-1.4198
Q8NI52_HUMAN	-	-0.0614651	1.05229	0.360535
SIRPB1	NM_006065	0.104346	-0.192834	-0.0157554
PPM1A	NM_177951	0.736242	0.718449	0.625841
Q86TX3_HUMAN	-	0.300063		0.825799
TNRC6C	-	-0.0683547	0.611065	0.303358
MSL3L1	NM_078628,NM_078629,NM_006800	-0.458983	1.25336	2.37052
K1688_HUMAN	XM_496999	-0.135786		0.369447
-	NM_198402	0.383413		1.28957
-	NM_183001	0.371917		1.09872
-	NM_145275	-0.227108	-0.408626	-0.522028
-	NM_138815	0.233589	0.976541	0.052707
-	NM_021943	0.40366	0.363035	0.478821
-	NM_020880	0.203122	-0.735294	-0.586527
-	NM_012281
-	NM_007137
-	NM_001966	0.0955792
-	NM_001104	1.75072	-0.134121
-	NM_001005519
-	NM_001005365,NM_001002920
-	NM_001001687
-	NM_001001661	0.644538		0.523909
C20orf142	-	-0.204169	1.01114	-0.235283
LTB4R2	NM_174913	0.347747	0.132172	-0.0399126
MYO15B	XM_496245
Q6P168_HUMAN	-
MFRP	NM_015645	-0.172861	-0.528014	-0.380749
Q8NA14_HUMAN	NM_198547	0.298798		0.019251
-	XM_376829
Q8N2Q0_HUMAN	NM_181709	-0.147939	-0.361867	0.371403
NPR3	NM_000908
CXCL14	NM_004887
KLK5	NM_012427	0.783752	0.71959	-0.428362
NGLY1	NM_018297	-0.171857	-0.383765	-0.746401
TGM1	NM_000359
KCNMB1	NM_004137	0.18625	0.437036	0.448479
KDELR2	NM_006854	0.241158	-0.335887	-0.415901
GEM	NM_005261,NM_181702	0.176253	0.384055	-1.20701
DARS	NM_001349	0.0704999	-0.189952	-0.425445
CCNB1	NM_031966	-0.0100605	0.316618	0.613634
EPS8L2	NM_022772	0.306933	-0.142048	-0.297404
SERPINB1	NM_030666	-0.232148	-0.639959	-0.519728
FKBP9	NM_182827,NM_007270	-0.305433	-0.621183	-0.538723
ING2	NM_001564	-0.24088	-0.534306	-0.451995
ITPKA	NM_002220
CAPN5	NM_004055
PSMA2	NM_002787	0.127403	-0.468495	-0.280648
AHCY	NM_000687	-0.323503	-0.64615	-0.418632
ANKMY1	NM_016552,NM_017844	0.604944		0.473283
SDHA	NM_004168	-0.247134	-0.323118	-0.0987395
OR13C3	NM_001001961	0.712413
-	-	-0.283644	1.27284	1.23603
Q9BSY8_HUMAN	-	0.191482	1.77206	2.03888
ATP6V0B	NM_004047	0.652388	0.529763	-0.129506
PAICS	NM_006452	-0.575643	0.752976	-0.43476
BTG2	NM_006763	0.256514	-0.388757	-0.338741
ARL3	NM_004311	-0.593728	-0.724767	-0.649234
NP_110392.1	NM_030765	0.0979841		0.163598
PRPF3_HUMAN	NM_004698	0.189242	-0.142427	-0.597277
HK3	NM_002115	-0.522945	-0.447672	-0.890841
BEXL1	XM_043653	-0.0952213	-0.433414	-0.75249
BCL3	NM_005178	0.338952	0.716284	0.723626
ZNF274	NM_016324,NM_133502,NM_016325	0.452461	0.393967	0.0694227
LASS2	NM_022075,NM_013384,NM_181746	-0.280899	-0.262773	-0.424118
PI4KB_HUMAN	NM_002651	0.416517	1.16432	0.8235
NKTR	NM_005385	0.0605912	-0.182016	-0.22637
TSPAN1	NM_005727
TGFBR3	NM_003243
Q9NS90_HUMAN	NM_004848	0.214007	-0.4951	0.230506
HEY1	NM_012258
ASPA	NM_000049
-	XM_499257,XM_496849	0.00774118	-0.357054	-0.300486
APG12L	NM_004707	0.00150055	-0.457389	-0.222988
DDX10	NM_004398	-0.382656	-0.199028	-0.342122
DAO	NM_001917
SLA	-	-3.1769	-0.721901	-2.00502
K1043_HUMAN	-	-0.0250132	1.36022	0.243163
OLFM1	NM_014279
ATAD3B	NM_031921	0.581179	1.63213	0.513591
EFNB3	NM_001406
MLLT2	NM_005935	0.06601	-0.229919	-0.237752
HADHB	NM_000183	-0.334042	-0.526692	-0.423308
LTA4H	NM_000895	-0.381934	-0.395507	-0.479412
CALU	NM_001219	0.17056	0.0253573	-0.402733
YARS	NM_003680	-0.053813	-0.16546	-0.170398
APOBEC3F	NM_021822	-0.0169388	-0.672475	-0.462457
GRN	NM_002087	0.119303	-0.628952	-0.116725
NP_056324.2	NM_015509	0.305183	0.340505	0.029945
LIRB4_HUMAN	NM_006847	0.31224	-0.369969	-0.196123
NP_060582.1	NM_018112	0.279466	-0.405747	-0.215785
SPRED2	NM_181784	0.532776	0.0747463	-0.529324
LY6D	NM_003695	-0.0940213	0.144245	0.034342
USP16	NM_006447,NM_001001992	0.0692726	-0.245499	-0.500486
CORO2A	NM_052820,NM_003389	0.335452	0.00158936	0.752537
C1orf48	NM_015471	-0.586476	-0.976023	-0.735703
RBM30	NM_031492	-0.434432	0.500882	-0.310268
COMD8_HUMAN	NM_017845	-0.329847	-0.668066	-0.267204
DIXDC1	NM_033425	0.537315	0.349957	1.31085
C6orf145	NM_183373	0.00523501	0.941543	0.824215
GPR147	NM_022146
RHO	NM_000539	1.08825
P2RY4	NM_002565
FPRL1	NM_001462,NM_001005738	0.990526		0.586177
DRD1	NM_000794
AMPD1	NM_000036	-0.127134	-0.199731	-0.519418
PDLIM7	NM_213636,NM_005451,NM_203353,NM_203352	0.0817588	1.31349	-0.00906479
Q9NYC6_HUMAN	NM_018640,NM_001001395
RPA3	NM_002947	-0.118452	-0.39318	-0.433465
WNT1	NM_005430	0.133009	0.726979	-0.243435
HSPB1	NM_001540	-0.297776	-0.536631	-0.462878
Y0143_HUMAN	NM_015137	0.140052	0.625759	-0.151561
GTF2IRD1	NM_005685,NM_016328	0.56144	0.786383	-0.577553
C6orf4	NM_147200,NM_147686	0.721171	1.01107	0.793715
IFI16	-	0.0517534	-0.158799	-0.258451
ECT2	NM_018098	0.1476	1.20549	1.62529
CYP2C18	-	1.71902	1.23165	1.23227
COQ4	NM_016035	-0.495428	-0.226287	-0.164625
ELOVL1	NM_022821	0.353142	-0.0380989	0.19047
PECI	NM_206836,NM_006117	-0.183075	-0.534417	-0.358686
Q7Z545_HUMAN	NM_182741,NM_002456	0.759658		1.54939
-		0.657615
TM4SF8	NM_005724,NM_198902	-0.0740923	-0.323272	0.158423
CACNG4	NM_014405
STXB6_HUMAN	NM_014178
TGM3	NM_003245
CDH2	NM_001792
-		-1.41174	-1.20239	-0.770472
H2BFS	NM_017445	-0.191511	-0.338931	-0.532948
CABC1	NM_020247	-0.613331	0.0503281	0.0563047
DCAK2_HUMAN	NM_152619
NTRK3	NM_001007155,NM_002530	1.23559		0.530616
MAP3K11	NM_002419	-0.207513	-0.0721291	-0.846228
GRK4	NM_001004056,NM_001004057,NM_182982,NM_005307
EPHB4	NM_004444	1.2104
PSMD12	NM_174871,NM_002816	-0.556619	0.153467	0.149744
CHD1	NM_001270	0.348077	0.388673	-0.277161
TNXB	NM_032470,NM_019105,NR_001284
GNAI1_HUMAN	NM_002069
TUSC3	NM_006765,NM_178234
HSPA2	NM_021979	1.3267
NP_060189.2	NM_017719	-0.124544	-0.187206	-0.000739424
BDKRB2	NM_000623
EID1	NM_014335	-0.580322	-0.826292	-0.182705
ZMPSTE24	NM_005857	-0.0679002	-0.443259	-0.117872
GPR54	NM_032551	-0.085064	-0.929503	1.66968
CDH8	NM_001796
SPAG6	NM_172242,NM_012443
RGS6	NM_004296
NP_919223.1	XM_370728	0.135427	-0.344541	-0.148811
HNRPA0	NM_006805	-0.580178	1.28836	0.315525
KRTAP4-2	-	0.0151312	0.625536	0.251926
NP_258259.1	NM_033448	-0.274689	-0.211955	-0.429291
NULM_HUMAN	-	-0.0643462	0.02492	-0.110432
TBA3_HUMAN	NM_006009	-0.94786	-1.73856	-1.34109
TAF10	NM_006284	-0.125478	-0.317728	-0.297837
SYNE2	NM_182913,NM_182910,NM_182914,NM_015180,NM_182912			0.473283
C20orf27	NM_017874	-0.0313082	0.250476	0.0602067
PSMF1	NM_006814,NM_178579,NM_178578
NAGA	NM_000262	-0.251643	-0.507259	-0.530944
FCER2	NM_002002	-0.741192	0.461372	-0.0406699
USP24	XM_371254	0.746094	0.575892	0.238263
NP_997203.1	NM_207320
RHPN1	NM_052924
NP_849195.1	NM_178864	0.265965	1.11717	0.19021
KLHL18	NM_025010	0.389126	0.0858448	0.101916
O94836_HUMAN	NM_015315	0.386441	1.39766	0.482743
ACYP2	NM_138448	0.0654681	-0.308806	-0.104014
GOLGA3	NM_005895	0.0691428	0.00849886	-0.0207698
PHCA	NM_018367	0.412509	-0.264118	-0.00489884
PIK4CA	NM_058004	1.08368
LRP12	NM_013437	1.03407	1.4013	0.301288
GJA7	NM_005497
KCNA1	NM_000217
ITGA2	NM_002203	2.30398
LYNX1	NM_177457,NM_177476,NM_177477	-0.146442	1.0109	-0.0486701
PDZK4_HUMAN	NM_032512	0.267909	1.28092	0.695675
ANXA2	NM_001002858,NM_001002857,NM_004039	0.0450146	-0.25949	-0.0419472
GPR141	NM_181791	-1.15225		1.53506
SLC26A8	NM_138718,NM_052961
CKLF	NM_181272,NM_181294,NM_181300,NM_181285,NM_052999,NM_181293,NM_181269,NM_181292,NM_181271,NM_181287,
CDH23	-
HCN3	NM_020897	0.0217386	-0.411866	-0.189123
TRPM5	NM_014555	-0.234334		1.38617
KCNH5	NM_139318,NM_172376,NM_172375	0.611101
TMEM4	NM_014255	0.0157125	-0.682053	-0.487144
KCNK7	NM_033455,NM_033456,NM_005714,NM_033348,NM_033347	-0.643554
BAT5	NM_021160	-0.143238	-0.129193	-0.570334
TRPM2	NM_003307,NM_001001188	1.1028		0.753391
MPP2	NM_005374	0.45085	1.09293	1.13901
LRPAP1	NM_002337	-0.0686286	-0.275216	-0.141196
CLCN7	NM_001287	0.231823	0.159787	0.337846
TRIM58	NM_015431	0.543444
PLA2G12A	NM_030821	-0.260462		0.409718
CCL28	NM_019846,NM_148672
IFNA17	NM_021268
SERPIND1	NM_000185
TINAG	NM_014464
FAM12A	NM_006683
ZIC5	NM_033132
SESN2	NM_031459	0.872033	0.329797	0.119345
VAX2	NM_012476
VPS13A	NM_015186,NM_033305	0.0318907	0.813621	0.6896
ZNF175	NM_007147	0.582159	-0.306656	-0.0401985
UBC	NM_021009	0.289588	0.00362708	0.408204
NFRKB	NM_006165
MLLT1	NM_005934	0.950963		1.25988
SLC6A9	NM_006934,NM_201649	0.411587
NTN1	NM_004822
TAF4	NM_003185
SF3B5	NM_031287	0.36624	-0.0802463	0.100997
SQSTM1	NM_003900	1.70539	0.963767	1.93417
SNCB	NM_003085,NM_001001502	0.330451
IDH3A	NM_005530	-0.0547713	-0.10774	-0.119836
CPOX	NM_000097	-0.263233	-0.608264	0.435227
-	NM_198998,XM_380174	0.0772375	-0.527221	-0.26551
LRRTM1	-
NP_690852.1	NM_152892	0.246645	0.951405	-0.454433
NP_710163.1	NM_153696	0.549091
DEFB127	NM_139074
MTPN	NM_145808	0.248468	0.161698	0.0602864
SYTL5	NM_138780
NP_872298.1	NM_182492
NP_079232.3	NM_024956	0.618038	1.09981	0.406855
KT3K_HUMAN	NM_024619	-0.0227508	0.274913	0.134828
NP_060866.1	NM_018396	0.436645	-0.124911	-0.0879956
MAML3	NM_018717
IMPG2	NM_016247
KCNIP1	NM_014592
COMMD3	NM_012071	0.0264782	-0.377347	0.00116669
UBXD2	NM_014607	0.767181	0.186247	0.256367
-	NM_005684
SH2D2A	NM_003975
PRTN3	-
NM_000407.3	NM_002688	0.552366
GNL1	-	0.645767	1.18908	0.56123
GAGE8	NM_001468
SMURF2	NM_022739
FXYD7	NM_022006
C10orf87	NM_144587
NP_116319.1	NM_032930
HOOK1_HUMAN	NM_015888
NP_060531.1	NM_018061	0.623883	0.906943	0.0582451
C20orf151	NM_080833
Q8WV38_HUMAN	NM_004221	0.63191	0.18941	0.0852526
SLC25A19	NM_021734	0.114308	0.381301	0.582059
XP_294077.3	XM_294077
NP_115734.1	NM_032358	1.70671	1.82479	2.34322
CXorf21	NM_025159	1.09672	0.902795	1.86789
MORC	NM_014429
NOCTL_HUMAN	NM_015455	1.4425	1.36595	0.152661
TBC1D12	XM_051081	2.13405		0.909922
HIST1H1E	NM_005321
DHODH	NM_001361
PORCN	NM_203476,NM_203474,NM_203473,NM_203475,NM_022825	1.75976
HOOK2_HUMAN	NM_013312	1.94515	1.68599
ZNF46	NM_006977	2.44281
FOXJ2	NM_018416	0.75363	0.489122	0.824755
ZNF275	XM_372267
Q9H747_HUMAN	NM_022827	1.38279	0.834322	1.10555
KLF1	NM_006563
C6orf114	NM_033069
NP_115501.1	NM_032125	0.537082	0.783174	1.34306
SLC26A11	NM_173626	-0.0792757	-0.100607	-0.654664
OR51E1	-	-0.136036
Q9NWJ4_HUMAN	-
NP_945344.1	NM_198993	0.540046
Q30181_HUMAN	XM_498087
CCDC11	NM_145020
C15orf27	NM_152335	-0.449883	-0.889312	-0.368366
KIAA1914	NM_001001936,NM_032550
XP_370908.3	XM_370908	0.847241		0.759587
NP_689549.1	NM_152336
THRAP6	NM_080651	0.6953	1.74427	1.10788
NP_071409.2	NM_022126
NP_078796.1	NM_024520	0.661859	0.719362	1.02279
ZNF281	NM_012482	0.131394	-0.308886	0.198545
NP_067005.1	NM_021182
NP_659475.1	NM_145038
-	NM_198542	0.770797	-0.00930191	0.35714
BICD1_HUMAN	NM_001714	1.13758	0.388505	0.376795
CPXCR1	NM_033048
ANC5_HUMAN	NM_016237	1.11777	0.387827	1.06675
NP_060536.2	NM_018066	1.35948	0.826584	0.835417
NP_037474.1	NM_013342	0.4383	-0.0667614	-0.126892
PCSK1N	NM_013271	0.0320916	-0.476602	-0.22096
DNTTIP1	NM_052951	-0.185918	-0.525381	-0.491642
NP_060228.2	NM_017758	0.21856	1.50113	0.62375
-	-	-0.0588472	0.0893418	0.10435
EVC	NM_014556,NM_153717	0.00399277
EST1A_HUMAN	NM_017575
METTL1	NM_023033,NM_005371,NM_023032	0.48615	1.18538	0.0820264
XP_370660.1	XM_370660
-	NM_024055	0.676652	0.475765	0.18771
-	NM_017491,NM_005112	0.376941	0.121831	0.359262
Q96DP9_HUMAN	-	0.863406	-0.231083
XP_059492.4	XM_059492	0.392717	0.889212	1.00221
SUSD1	-	0.789807	0.983298	1.4255
KIAA2010	NM_017936,NM_032560	0.805792	1.17833	1.63779
GLB1L	NM_024506	0.602002	0.432013	0.383907
AMFR	NM_138958,NM_001144	0.881982	0.61856	0.937057
FXL16_HUMAN	NM_153350
PSPC1	NM_018282	0.974946	0.990185	0.767645
C6orf129	XM_166346	1.01518	1.15737	1.28064
NP_940870.1	NM_198468	1.31728
Q15203_HUMAN	-	-0.549788	-0.414346	-0.458221
ZMYM1	NM_024772		1.95576
RPL7	XM_371757,NM_000971	-0.253392	-0.250175	-0.160972
ZNF157	NM_003446	0.210779		0.0921925
CTDSP1	NM_182642,NM_021198	0.0820066	0.993041	0.906242
NP_991330.1	NM_205767	-0.1842	-0.110256	0.450378
ZCCHC2	XM_378750	0.511159	0.462594	1.34775
CMYA4	NM_173167	-0.0452704
IDH1	NM_005896	-0.122803	0.241352	0.902841
NP_077298.1	NM_024322	0.0751596
GNS	NM_002076	0.248153	0.317412	1.25373
POM121	NM_172020,XM_496895,XM_499323,XM_290401,XM_379877	0.275551	0.19771	0.161216
OC90	XM_070277
NP_987090.1	NM_203494
Q92554_HUMAN	NM_014997	1.21558	1.3699	1.26239
C22orf24	-
H4_HUMAN	NM_003544	1.4921
STAU	NM_017453,NM_017454,NM_017452,NM_004602	2.38619	1.45729
APAF1	NM_013229,NM_001160,NM_181861,NM_181868,NM_181869
MSX2	XM_496232,NM_002449
ATP6V1B1	NM_001692
EEF2	NM_001961	0.996599	0.526125	0.936644
NUP107	NM_020401	0.551829	0.848104	0.213943
KIAA0152	-	0.750165	0.773457	0.041121
Q6NZ63_HUMAN	-
XP_294592.1	XM_294592	0.507207
Q9BTJ3_HUMAN	NM_022156	-0.22082	-0.51729	0.0225291
NP_775937.1	NM_173666	0.821499	2.21734	2.42082
C6orf151	NM_152551	-0.0602961	1.49593	1.38728
HLA-DRA	-	-0.427124	0.132688	0.194565
XP_496144.1	XM_496144
-	XM_496302
FBN1	NM_000138
SERPINA12	NM_173850			1.5943
-	-	-0.140405	0.882528	0.440116
-	XM_376618,XM_499300	1.06763
RPP14	-	0.195765	0.23661	0.293501
ICOS	NM_012092
NP_001010883.1	NM_001010883	0.340214	1.39138	1.06913
KLHL21	-	1.59894
ZNF234	NM_006630	0.219531	0.918881	0.361637
NP_689713.1	NM_152500	0.803332	2.11419	1.60942
Q9H383_HUMAN	-	0.580473	0.82716	0.0770632
CCRK	NM_012119,NM_178432	1.34351
OR5AY1	NM_001004732	2.2252
UTRN	NM_007124
PIP3AP	NM_019061	2.22425
PCDH15	NM_033056
Q8TBI2_HUMAN	-
-	-	-0.453172	-0.290084	-0.189388
HIST1H3D	NM_003534	-0.451681	-0.458894	-0.0706995
NP_689823.1	NM_152610
ZNF620	NM_175888	-0.174069	-0.376131	0.128998
NP_775923.1	NM_173652	-1.03445
OR2M3	NM_001004689
AMAC1	NM_152462	-0.134763		1.70461
NP_078860.2	NM_024584	1.16053		1.17955
NP_057117.1	NM_016033	0.00687011	-0.460854	0.231073
-	-	1.39418
NP_787097.1	NM_175901	0.493949	1.32156	1.00166
NP_872340.1	NM_182534	0.132102	0.870116	0.631285
ZDHHC14	NM_153746,NM_024630	0.41736	1.50415	1.44471
-	-	0.583664
XP_370686.1	XM_370686
XP_294311.1	XM_380057,XM_294311	0.802369	0.18031	0.313385
NP_689987.1	NM_152774	0.18145	0.00224352	0.285251
XP_498090.1	XM_498090	1.00122		1.65839
-	-	0.232234	1.81214	0.237795
FAM18B	NM_016078	1.09077	0.923043	0.781032
Q5VZ66_HUMAN	-
CEL	NM_001807,NR_001275
-	-	-0.49459	0.0580704	0.971945
OR56A3	NM_001003443
XM_498859.1	-	0.597454
CENTA2	NM_018404	-0.5625	-0.377265	-0.254247
ACTG_HUMAN	NM_001614	-0.518672	-0.334049	-0.219538
Q9BYA6_HUMAN	-	-0.189369	0.985461	1.48844
SERHL	NM_170694,NM_014509	1.0389
-	-	-0.460339	-0.442326	-0.108138
-	XM_498286	-0.00931086
-	-	-0.405711	-0.60519	-0.295416
Q9NSQ0_HUMAN	NR_002184,NM_015703	0.0717401	0.355305	0.736685
NP_116179.2	NM_032790	-0.829809	-1.12325	-0.382516
XP_293943.2	XM_293943
-	-
-	-	0.23226	0.627445	1.16213
O52D1_HUMAN	NM_001005163
ACBD4	NM_024722
Q8N8B3_HUMAN	-
Q96IX9_HUMAN	-
XM_495950.1	XM_495950
-	NM_001011552
FAM10A5	NM_153291,XM_165401,NM_003932,NR_002183	0.809459	0.497968	0.546297
NP_116234.1	NM_032845
-	-	1.23027	1.44033	1.75708
-	XM_499491,XM_498254	-0.856069	-0.559815	-0.133422
-	XM_370542
-	-
-	XM_290331	-0.00109786	0.316484	0.392801
Q6AHW7_HUMAN	XM_370856,NM_145269	-0.445644	-0.180827	0.279632
-	-
-	-
-	-	-0.3206	-0.269448	-0.257806
-	XM_089384
-	XM_372654	0.292751
NANO3_HUMAN	XM_292819	-0.721557
Q86TK8_HUMAN	NM_182606
PKD1L3	NM_181536
-	-
NP_859071.1	NM_181720	0.628818
LIMS3	NM_033514	1.67595
-	-
TTTY8	NR_001533
SNAI3	XM_370995	1.3655	1.74379	0.544508
XP_375500.1	XM_375500	0.221664	0.79753	0.577742
CXorf2	NM_001586
-	-
-	-	-0.266947	-0.206294	0.258723
NP_056184.1	NM_015369,NM_016212	0.480704		1.36637
BCORL2	NM_173700
ZNF323	NM_145909,NM_030899	0.858419		-0.17308
NP_689666.2	NM_152453
OR7E5P	-
OR13G1	NM_001005487
-	NM_001008749
MFI2	NM_005929,NM_033316	-0.366432	0.108565	0.604527
-	-
-	-
-	-	-0.198486	-0.594656	-0.327409
FBS1	NM_022452	0.566494		0.526921
XP_374880.2	XM_374880	-0.956144
Q8NEF6_HUMAN	XM_378516
HLA-DRB5	-	-0.056482	-0.167962	0.155183
POK11_HUMAN	NM_001007236
OR2J1_HUMAN	XM_498069	1.25568		0.584314
Q96LW8_HUMAN	-
-	-	1.72435	1.76892
XP_372466.1	XM_372466	0.696633	1.16074	1.04104
-	XM_291200,XM_379839	0.552859	1.05045	0.700148
XP_373343.1	XM_373343	-0.024791	0.331024	0.464093
KIAA1205	XM_046305
DDX31	NM_138620,NM_022779	0.623257	1.49981	2.07473
AKR1A1	NM_006066,NM_153326	-0.091079	-0.198025	0.0984082
OSBPL6	NM_145739	0.37388
SOX6	NM_033326
B3GAT1	NM_018644,NM_054025	0.843005
K1199_HUMAN	NM_018689	0.593485		0.519576
NP_001009814.1	NM_001009814,NM_015058	-0.12414	0.0413051	0.248576
RBBP9	NM_006606,NM_153328
NOX4	NM_016931,XM_208058
LIMS2	NM_017980	1.02387
TCBA1	NM_153355
C14orf131	NM_018335	0.152669		1.24587
KIAA1509	XM_029353	1.01541
STH_HUMAN	NM_001007532
Q9UD07_HUMAN	-
OR8B4	NM_001005196
ENK4_HUMAN	-
XP_372048.1	XM_372048	0.750032	0.391165	0.856123
BAIAP2	NM_017450,NM_006340,NM_017451	-0.0143112	0.968076	0.8855
Q9H627_HUMAN	-
NP_997368.1	NM_207485
-	-	1.04228	0.740348	0.923659
-	-
DNAH17	NM_003727
TTBK1	-			0.766064
NP_938023.1	NM_198282	-0.133427
CXorf17	NM_017848	0.107086
K1002_HUMAN	NM_014925	-0.467778	-0.209667	-0.288453
Q96T82_HUMAN	NM_183065,NM_032354	-0.678926	-0.340798	0.0420078
Q9H5W1_HUMAN	-	0.359473	0.596566
STARD5	NM_181900,NM_030574	0.0111966		1.86768
NAALADL1	NM_005468	0.0729882	-0.0228069	0.717084
MYCN	-
NP_056235.3	XM_499358,NM_015420	-0.476203	-0.184912	0.244702
GALNT10	NM_198321	0.610491
RUSC1	NM_014328	-0.132282	-0.224872	0.10645
ZNF235	NM_004234
UBP1	NM_014517	1.06926
GGPS1	NM_004837	0.249163	0.460168	0.511459
Q8IYS9_HUMAN	-
EEF1B2	NM_021121	0.909681	0.825119	1.04866
Q96K23_HUMAN	NM_020859
ASCC1	NM_015947	0.490399	0.558232	0.223007
WNT2B	NM_024494,NM_004185
RTN3	NM_201430,NM_201428,NM_006054,NM_201429	1.39723	0.98787	1.80157
FGA	NM_021871	-0.252364	1.1595	1.13625
-	-	0.0109051	0.294181	0.592119
MCM7	-	-0.367827	2.35085	0.502234
NP_932062.1	NM_197958
IGKC	-
Q8N372_HUMAN	-	0.65252		1.28064
RAB11FIP1	-	-0.178314	-0.455231	-0.0428919
NM_133432.1	NM_133378,NM_133437,NM_133379,NM_133432,NM_003319
ASTN2	NM_198188,NM_198187,NM_014010,NM_198186			1.24434
Q8TD36_HUMAN	-	-0.0806855	1.50891	0.676566
CNOT6L	NM_144571
CUZD1	NM_022034,NM_152644	0.195227	1.44581	0.755837
TRIM5_HUMAN	NM_033093,NM_033034,NM_033092	1.04832
RNPC2	NM_184237
NP_008944.1	-	0.719016
ZRANB3	NM_032143
ASCC3	NM_022091	1.19295
Q5VVE1_HUMAN	NM_017556	0.62702	0.81674	1.05448
IGLC1	-
PRODH	-	1.98695		0.995235
KCNQ2	NM_004518,NM_172107,NM_172106,NM_172108
STAG3	NM_024070
ZNF334	NM_018102,NM_199441
ALG1	NM_019109	-0.311786	-0.255718	0.21179
-	NM_181775
-	NM_178438
-	NM_130791
-	NM_052964
-	NM_019842
-	NM_018267,NM_177925	-0.0300634	-0.114509	0.429973
-	NM_006603	0.382647	-0.116945	0.107489
-	NM_006134	-1.05113	-0.669386	-0.864186
-	NM_001010898	-0.258667	-0.26851	0.0249111
-	NM_001010857
-	NM_001005167
NFKB2	NM_002502	0.157814	-0.164423	0.144678
-	NM_000497
BAT1	NM_138282,NM_130463
HIST1H2BN	NM_003520	0.15861	1.61749	1.61721
-	-	0.824369	1.32531	1.45148
TCL6	NM_199206,NM_004918
PTMA	-	0.764531	1.68788
KLRC4	NM_007360
ANXA2	NM_001002858,NM_004039,NM_001002857	0.460603	0.141943	0.442468
Q8IYS0_HUMAN	-
SHMT1	-	1.43445
FABP7	NM_001446
AGRN	NM_198576	0.464699		0.814974
SYT11	NM_152280	0.590118	0.239945	1.07814
PLD2	NM_002663	0.336443		1.76922
SERPINB13	NM_012397
CASQ2	NM_001232
SPINT1	NM_003710,NM_181642	-0.425525	-0.674001	-0.368941
RAB27A	NM_004580,NM_183235,NM_183234,NM_183236	-0.421123	-0.0366948	0.563315
-		-0.459415	-0.517279	-0.25303
SCG2	NM_003469	-0.0572523	0.517956	0.144563
BLNK	NM_013314	-1.70022	-2.08554	-1.22596
ECGF1	NM_001953	0.152243	0.0170097	1.08973
VILL	NM_015873	0.381401		0.643208
MSH2	NM_000251	-1.06483	-0.526926	-0.108727
MYB	NM_005375
PDCD6IP	NM_013374	0.193301	0.953584	0.873345
ZNF259	NM_003904	0.565933	0.533244	0.452867
-	NM_016131	0.853725	0.121126	0.343366
XM_496894.1	-
-	-	0.370931	-0.110283	-0.213288
Q6P5Q3_HUMAN	-
NP_659467.1	NM_145030	0.872608	0.291581	0.450765
QRSL1	NM_018292	2.31463	2.19603
Q9ULN3_HUMAN	NM_018067	0.647393	0.486626	0.920619
Q8WWD1_HUMAN	-	-1.24119	-0.722705	-0.904893
CYLD_HUMAN	NM_015247	0.300212	-0.375671	0.657028
C12orf5	NM_020375	-0.221695	-0.449022	-0.433272
BR44_HUMAN	NM_015415	-0.0277454	-0.139808	-0.0137701
OSMR	NM_003999
RGS19	NM_005873	-0.927727	-1.14899	-0.715526
PLAUR	NM_001005377,NM_002659,NM_001005376	0.968921	1.15041	0.509611
ACYP1	NM_203488,NM_001107	-0.107319	0.162008	0.0792401
K0494_HUMAN	NM_014774	-0.255576	-0.395713	-0.134942
APH1A_HUMAN	NM_016022	0.0286246	-0.139283	0.332732
XPA	NM_000380	-0.693731	-0.335419	-0.341587
YWHAE	NM_006761	0.394562	0.26529	0.303029
-
OGDH	NM_002541	-0.149778	0.407532	0.513728
LSM4	NM_012321	-0.0487629	0.0059117	0.276586
SLC16A2	NM_006517
ATP6V0A4	NM_130840,NM_020632,NM_130841	0.503287
CXCL13	NM_006419
RASL11B	NM_023940	-1.11016	-0.576802	-1.06581
K0711_HUMAN	NM_014867
PRODH2	-
PEPD	NM_000285	1.08357	0.578628	0.676137
CPEB3	-	0.291343	0.31508	0.690622
Q9HA69_HUMAN	-	0.196338
SOCS3	NM_003955	-0.0712138	0.196028	-0.104133
SNF72_HUMAN	NM_016410	0.331126	-0.228799	0.395151
ATP10D	NM_020453	-0.647129	0.465571	0.687726
-	-	-0.272108	-0.502267	-0.215483
ACSL3	NM_203372,NM_004457	-0.397337	-0.590174	-0.446479
CAMLG	NM_001745	-0.210152	0.00783999	0.273067
KCTD3	NM_016121	-0.581217	-0.28041	0.396001
RASGRP3	NM_170672	-0.318126	-0.0187444	0.0105209
SNX6	NM_021249,NM_152233	0.264557	0.00221115	0.471093
TAC1	NM_003182,NM_013997,NM_013996,NM_013998	-0.776679
DHX30	NM_138615,NM_014966	-0.22512	-0.0881579	-0.36145
ZNF467	NM_207336
BLVRA	NM_000712	0.670103	0.0687583	0.850823
CBFA2T2	NM_005093,NM_175864	1.59953	2.05139	1.50185
CH10_HUMAN	NM_002157	0.399823	0.472567	0.362401
RPL18A	NM_000980	0.508516	0.409027	0.66829
CSE1L	NM_177436,NM_001316	1.99987
Y1240_HUMAN	XM_039676	0.867879	1.04402	1.48417
PARVB	NM_013327,NM_001003828	0.669476	0.946489	1.57494
RRAD	-		2.02046
CTNL1_HUMAN	NM_003798	2.04687	1.50814	0.775402
TAS2R1	NM_019599
NPY1R	NM_000909
HTR6	NM_000871	0.0686773
CHRM3	NM_000740
OPN1SW	NM_001708	-0.0883391
DNAJA1	NM_001539	0.364086	-0.00547734	0.505902
GART	NM_000819	-0.00461728	0.116593	0.767842
YG01_HUMAN	NM_020424	0.253915	0.853503	0.130189
NP_064574.1	NM_020189	-0.145469	-0.15256	0.0829529
PPP1R11	NM_170781,NM_021959	-0.539945	-0.214213	0.489109
DAP3	NM_004632,NM_033657	0.109336	-0.112853	0.278168
STXBP2	NM_006949	0.166191	0.0780821	0.327785
KIAA0179	NM_015056	0.145281		0.300878
CD52_HUMAN	NM_001803	-0.22445	-0.258123	-0.16011
NP_005536.1	NM_005545,NM_201526
ATOH1	NM_005172
NP_079323.1	NM_025047
IL8	NM_000584
C6orf109	NM_015388	0.279634	0.119182	0.215356
GBP2	NM_004120	0.930412	-0.0738767	0.491155
PCK1	NM_002591	0.697642		0.42353
SKIL	NM_005414
FANCE	NM_021922	0.584574	1.18872	0.516169
CSTF3	NM_001326	0.0367034	-0.0437665	0.441141
FAT4	NM_024582	0.976512
CCND2	NM_001759	-0.062804	-0.220534	-0.269521
NCOA5	NM_020967	0.859614
CAPN10	NM_023087,NM_023086,NM_023084,NM_023083,NM_023085,NM_023088,NM_021251	0.138201	0.749903	0.489584
BIN3	NM_018688	0.203703	0.0734955	0.556312
WNK1_HUMAN	NM_018979	-0.151353	-0.451081	-0.108077
CD2L7_HUMAN	NM_016507	0.314969	1.4017	1.9112
PLK3	NM_004073	0.98647	0.511613	0.536416
PIM2	NM_006875	-0.44412	1.21709
DAPK1	NM_004938	0.197063
GMPR	NM_006877	-0.00181826	0.237055	1.07994
CTE1_HUMAN	NM_006821	0.0247602	0.0136182	0.202383
VSIG4	NM_007268	-0.716962	-0.21997	0.403818
FBLN2	NM_001998,NM_001004019
NR_002174.1	NR_002174	1.21782	1.82406	0.195749
MMP2	NM_004530	0.412354
-	-	0.425085	0.429518	1.58299
CT059_HUMAN	NM_022082	0.720551	1.07783	1.02903
KIAA0892	NM_015329
SFRS11	NM_004768	0.671354	0.266481	0.362647
RNASET2	NM_003730	0.749519	0.340737	0.395473
GPR84	NM_020370	0.236668	1.41636
ART3	NM_001179
MYH13	NM_003802
PKP3	NM_007183	0.262444	1.60411	0.318635
SPTA1	NM_003126
PRDX5	NM_181652,NM_012094,NM_181651	-0.187777	-0.416147	0.160487
KRTHB4	NM_033045	1.08159
KRT3	NM_057088	-0.0731327	0.0785503	0.0203485
STX6	NM_005819	-0.213088	0.35873	0.201203
SC61B_HUMAN	NM_006808	0.278098	-0.0229714	0.187175
PTS	NM_000317	0.134053	0.327175	0.446938
PAXIP1L	NM_007349	0.289535	1.95758	0.854373
COQ3	NM_017421	-0.135606	-0.426139	0.0325149
LRRN5	NM_201630,NM_006338
PPP3CC	NM_005605	0.854164	1.05443	1.66893
KPNA5	NM_002269
KLK3	NM_001648	0.607507
SENP5	NM_152699	1.96441	1.67351	1.41568
RAB20	NM_017817	1.45975	1.29031	0.675111
RAB39	NM_017516
-
DSS1_HUMAN	NM_006304	0.930625	0.581426	0.492679
HTATIP2	NM_006410	1.03904	0.692412	0.8449
NUP155	NM_153485,NM_004298	1.57025	1.25085	2.16098
EIF2S2	NM_003908	0.539172	0.113115	0.37061
SCIN	NM_033128	0.500339	2.07573	0.917016
CLDN20	NM_001001346	1.64502		1.13149
PPM1L	NM_139245
PFN4	NM_199346	-0.406515
SMTN	NM_006932,NM_134269,NM_134270	0.771483
STML2_HUMAN	NM_013442	0.166512	0.11094	0.498907
SEC14L2	NM_012429	-0.806919	0.465061	-0.812807
GPR109A	NM_006018,NM_177551	2.36354
TMIE	NM_147196	0.298116	1.2066	0.947214
KCNK17	NM_031460
Q96QA0_HUMAN	NM_032683	-0.129236	-0.204316	0.00531569
SLC17A7	NM_020309	0.390866	1.05069	1.15778
SCN3B	-
TPSG1	NM_012467	0.238871	0.849577	1.5038
SLC16A8	NM_013356	0.801816	1.92938	0.700883
GOLGA5	NM_005113	0.436799	0.188669	0.366185
PIGL	NM_004278	0.691665
STX1B1	NM_052874		-0.614938
SLC14A1	NM_015865
KIR2DL3	NM_014219
IL9R	NM_002186,XM_375284,NM_176786	1.39279	0.78099	1.5695
BTC	NM_001729
MDM4	NM_002393	0.917538	1.7326	1.62605
IL19	NM_153758,NM_013371	2.1638
INSL5	NM_005478	1.69884
F7	NM_000131,NM_019616
APOC3	NM_000040,XM_496537
TNFAIP2	NM_006291	0.795585	1.63267	0.347752
PSG10	NM_002781,NM_213633,NM_002780
DDX50	NM_024045	-0.0394419	-0.233826	0.196417
PRDM16	NM_022114,NM_199454
RBPSUHL	NM_014276
CFP1_HUMAN	NM_006831	0.249621	0.167425	0.399162
TCF21	NM_198392	1.28245	1.39766	2.08097
SSX4	NM_005636,NM_175729,NM_173357	0.725969	0.78099	0.909543
IGHMBP2	NM_002180	0.374883	1.64479	1.85487
FOXA3	NM_004497
RNASE3	NM_002935
GNRH1	NM_000825
Q9BRA0_HUMAN	NM_032356	0.498323	0.087167	0.375579
C1QTNF7	NM_031911
IRS1	NM_005544
[truncated: 22,270 more rows]
